# Supplementary material for: 7-Meth­oxy-2-phenyl­quinoline-3-carbaldehyde
Source: Acta Crystallogr Sect E Struct Rep Online. 2014 Jan 22;70(Pt 2):o195–6. doi: 10.1107/S1600536814001457 (PMC3998345; doi:10.1107/S1600536814001457)
Supplement: Supplementary file 1 [file e-70-0o195-sup1.cif]

##############################################################################
#                                                                            #
# This CIF contains the data in a paper accepted for publication in          #
# Acta Crystallographica Section E. It conforms to the requirements of       #
# Notes for Authors for Acta Crystallographica Section E, and has been       #
# peer reviewed under the auspices of the IUCr Commission on Journals.       #
#                                                                            #
# Full details of the Crystallographic Information File format               #
# are given in the paper "The Crystallographic Information File (CIF):       #
# a New Standard Archive File for Crystallography" by S. R. Hall, F. H.      #
# Allen and I. D. Brown [Acta Cryst. (1991), A47, 655-685].                  #
#                                                                            #
# The current version of the core CIF dictionary is obtainable from          #
# ftp://ftp.iucr.org/pub/cif_core.dic.                                       #
#                                                                            #
# Software is freely available for graphical display of the structure(s)     #
# in this CIF. For information consult the CIF software page                 #
# http://www.iucr.org/resources/cif/software.                                #
#                                                                            #
# This file may be used for bona fide research purposes within the           #
# scientific community so long as proper attribution is given to the journal # 
# article from which it was obtained.                                        #
#                                                                            #
##############################################################################
data_I
_database_code_depnum_ccdc_archive 'CCDC 982610'
_audit_creation_method     'WinGX routine CIF_UPDATE'
_audit_conform_dict_name     cif_core.dic
_audit_conform_dict_version     2.3
_journal_date_recd_electronic     2014-01-15
_journal_date_accepted     2014-01-21
_journal_name_full     'Acta Crystallographica, Section E'
_journal_year     2014
_journal_volume     70
_journal_issue      2
_journal_page_first     o195
_journal_page_last     o196
_journal_paper_category     QO
_journal_paper_doi     10.1107/S1600536814001457
_journal_coeditor_code     HG5376
_publ_contact_author_name     'Sofiane, Bouacida '
_publ_contact_author_address
;
Unit\'e de recherche de CHimie de l'Environnement
et Mol\'eculaire Structurale,
CHEMS, Universit\'e Mentouri-Constantine
25000 Algeria
;
_publ_contact_author_email     bouacida_sofiane@yahoo.fr
_publ_contact_author_fax     '00 (213) 31 81 88 16'
_publ_contact_author_phone     '00 (213) 74 45 27 14'
_publ_section_title
;
7-Methoxy-2-phenylquinoline-3-carbaldehyde
;
loop_
    _publ_author_name
    _publ_author_footnote
    _publ_author_address
    'Hayour, Hasna'
;
;
;
Laboratoire des Produits Naturels
d'Origine V\'eg\'etale et de Synth\`ese Organique
PHYSYNOR Universit\'e Constantine
25000 Constantine
Algeria
;
    'Bouraiou, Abdelmalek '
;
;
;
Laboratoire des Produits Naturels
d'Origine V\'eg\'etale et de Synth\`ese Organique
PHYSYNOR Universit\'e Constantine
25000 Constantine
Algeria
;
    'Bouacida, Sofiane' .
;
Unit\'e de Recherche de Chimie de l'Environnement et Mol\'eculaire Structurale,
CHEMS, Universit\'e Constantine
25000 Algeria
D\'epartement Sciences de la Mati\`ere,
Facult\'e des Sciences Exactes et Sciences de la Nature et de la Vie,
Universit\'e , Oum El Bouaghi
04000 Oum El Bouaghi,
Algeria
;
    'Benzerka, Saida'
;
;
;
Laboratoire des Produits Naturels
d'Origine V\'eg\'etale et de Synth\`ese Organique
PHYSYNOR Universit\'e Constantine
25000 Constantine
Algeria
;
    'Belfaitah, Ali'
;
;
;
Laboratoire des Produits Naturels
d'Origine V\'eg\'etale et de Synth\`ese Organique
PHYSYNOR Universit\'e Constantine
25000 Constantine
Algeria
;
_chemical_name_systematic
;
7-Methoxy-2-phenylquinoline-3-carbaldehyde
;
_chemical_formula_moiety     'C17 H13 N O2'
_chemical_formula_sum     'C17 H13 N O2'
_chemical_formula_iupac     'C17 H13 N O2'
_chemical_formula_weight     263.28
_space_group_crystal_system     triclinic
_space_group_name_H-M_alt     'P -1'
_space_group_name_Hall     '-P 1'
loop_
    _space_group_symop_operation_xyz
    'x, y, z'
    '-x, -y, -z'
_cell_length_a     7.332(3)
_cell_length_b     7.582(2)
_cell_length_c     12.487(4)
_cell_angle_alpha     73.424(12)
_cell_angle_beta     85.877(12)
_cell_angle_gamma     83.029(11)
_cell_volume     659.9(4)
_cell_formula_units_Z     2
_cell_measurement_reflns_used     1596
_cell_measurement_theta_min     2.86
_cell_measurement_theta_max     27.71
_cell_measurement_temperature     150(2)
_exptl_crystal_description     Stick
_exptl_crystal_colour     Yellow
_exptl_crystal_size_max     0.12
_exptl_crystal_size_mid     0.03
_exptl_crystal_size_min     0.02
_exptl_crystal_density_diffrn     1.325
_exptl_crystal_density_method     'not measured'
_exptl_crystal_F_000     276
_exptl_absorpt_coefficient_mu     0.087
_exptl_absorpt_correction_type     multi-scan
_exptl_absorpt_process_details
;
(SADABS; Sheldrick, 2002)
;
_exptl_absorpt_correction_T_min     0.889
_exptl_absorpt_correction_T_max     0.993
_exptl_special_details     ?
_diffrn_ambient_temperature     150(2)
_diffrn_radiation_type     MoK\a
_diffrn_radiation_wavelength     0.71073
_diffrn_radiation_monochromator     graphite
_diffrn_measurement_device_type     'Bruker APEXII'
_diffrn_measurement_method     'CCD rotation images, thin slices'
_diffrn_reflns_number     5538
_diffrn_reflns_av_R_equivalents     0.0435
_diffrn_reflns_theta_min     2.82
_diffrn_reflns_theta_max     27.74
_diffrn_reflns_theta_full     25
_diffrn_measured_fraction_theta_max     0.965
_diffrn_measured_fraction_theta_full     0.992
_diffrn_reflns_limit_h_min     -9
_diffrn_reflns_limit_h_max     9
_diffrn_reflns_limit_k_min     -9
_diffrn_reflns_limit_k_max     9
_diffrn_reflns_limit_l_min     -15
_diffrn_reflns_limit_l_max     16
_refine_special_details
;
Refinement of <i>F</i>^2^ against ALL reflections. The weighted <i>R</i>-factor
<i>wR</i> and goodness of fit <i>S</i> are based on <i>F</i>^2^, conventional
<i>R</i>-factors <i>R</i> are based on <i>F</i>, with <i>F</i> set to zero for
negative <i>F</i>^2^. The threshold expression of <i>F</i>^2^ >
\s(<i>F</i>^2^) is used only for calculating <i>R</i>-factors(gt) <i>etc</i>.
and is not relevant to the choice of reflections for refinement.
<i>R</i>-factors based on <i>F</i>^2^ are statistically about twice as large
as those based on <i>F</i>, and <i>R</i>- factors based on ALL data will be
even larger.
;
_reflns_number_total     3001
_reflns_number_gt     2344
_reflns_threshold_expression     >2sigma(I)
_refine_ls_structure_factor_coef     Fsqd
_refine_ls_matrix_type     full
_refine_ls_R_factor_all     0.0618
_refine_ls_R_factor_gt     0.0482
_refine_ls_wR_factor_gt     0.1268
_refine_ls_wR_factor_ref     0.1383
_refine_ls_goodness_of_fit_ref     1.062
_refine_ls_restrained_S_all     1.062
_refine_ls_number_reflns     3001
_refine_ls_number_parameters     182
_refine_ls_number_restraints     0
_refine_ls_hydrogen_treatment     constr
_refine_ls_weighting_scheme     calc
_refine_ls_weighting_details
         'calc w=1/[\s^2^(Fo^2^)+(0.0640P)^2^+0.0518P] where P=(Fo^2^+2Fc^2^)/3'
_atom_sites_solution_hydrogens     geom
_atom_sites_solution_primary     direct
_atom_sites_solution_secondary     difmap
_refine_ls_shift/su_max     0
_refine_ls_shift/su_mean     0
_refine_diff_density_max     0.231
_refine_diff_density_min     -0.235
_refine_ls_extinction_method     none
loop_
    _atom_type_symbol
    _atom_type_description
    _atom_type_scat_dispersion_real
    _atom_type_scat_dispersion_imag
    _atom_type_scat_source
    C C 0.0033 0.0016 'International Tables Vol C Tables 4.2.6.8 and 6.1.1.4'
    H H 0 0 'International Tables Vol C Tables 4.2.6.8 and 6.1.1.4'
    N N 0.0061 0.0033 'International Tables Vol C Tables 4.2.6.8 and 6.1.1.4'
    O O 0.0106 0.006 'International Tables Vol C Tables 4.2.6.8 and 6.1.1.4'
_computing_data_collection     'APEX2 (Bruker, 2001)'
_computing_cell_refinement     'SAINT (Bruker, 2001)'
_computing_data_reduction     'SAINT (Bruker, 2001)'
_computing_structure_solution     'SIR2002 (Burla <i>et al.</i>, 2005)'
_computing_structure_refinement     'SHELXL97 (Sheldrick, 2008)'
_computing_molecular_graphics
;
Ortep-3 for Windows (Farrugia, 2012) and
DIAMOND (Brandenburg & Berndt, 2001)
;
_computing_publication_material
;
WinGX publication routines (Farrugia, 2012) and
          <i>CRYSCAL</i> (T. Roisnel, local program)
;
loop_
    _atom_site_type_symbol
    _atom_site_label
    _atom_site_fract_x
    _atom_site_fract_y
    _atom_site_fract_z
    _atom_site_U_iso_or_equiv
    _atom_site_adp_type
    _atom_site_calc_flag
    _atom_site_refinement_flags
    _atom_site_occupancy
    _atom_site_symmetry_multiplicity
    _atom_site_disorder_assembly
    _atom_site_disorder_group
    C C17 0.5020(2) -0.08593(18) 0.69768(12) 0.0260(3) Uani d . 1 1 . .
    H H17A 0.4055 -0.1161 0.6575 0.039 Uiso calc R 1 1 . .
    H H17B 0.5425 -0.1947 0.7585 0.039 Uiso calc R 1 1 . .
    H H17C 0.6065 -0.0489 0.6459 0.039 Uiso calc R 1 1 . .
    C C1 0.21611(18) 0.61093(18) 0.31036(11) 0.0201(3) Uani d . 1 1 . .
    C C2 0.13397(18) 0.75805(18) 0.35386(11) 0.0204(3) Uani d . 1 1 . .
    C C3 0.13446(18) 0.73428(18) 0.46777(12) 0.0204(3) Uani d . 1 1 . .
    H H3 0.0814 0.831 0.4983 0.025 Uiso calc R 1 1 . .
    C C4 0.21293(17) 0.56801(17) 0.53832(11) 0.0187(3) Uani d . 1 1 . .
    C C5 0.21827(18) 0.53151(18) 0.65648(11) 0.0208(3) Uani d . 1 1 . .
    H H5 0.1691 0.6246 0.691 0.025 Uiso calc R 1 1 . .
    C C6 0.29264(19) 0.36550(19) 0.72048(11) 0.0221(3) Uani d . 1 1 . .
    H H6 0.2969 0.3434 0.7991 0.026 Uiso calc R 1 1 . .
    C C7 0.36406(18) 0.22478(18) 0.66966(11) 0.0202(3) Uani d . 1 1 . .
    C C8 0.36215(18) 0.25374(18) 0.55626(11) 0.0203(3) Uani d . 1 1 . .
    H H8 0.4115 0.1585 0.5236 0.024 Uiso calc R 1 1 . .
    C C9 0.28617(17) 0.42649(17) 0.48809(11) 0.0184(3) Uani d . 1 1 . .
    C C10 0.03347(19) 0.92782(18) 0.28371(12) 0.0249(3) Uani d . 1 1 . .
    H H10 0.0004 0.9279 0.2115 0.03 Uiso calc R 1 1 . .
    C C11 0.23061(18) 0.62767(19) 0.18804(11) 0.0222(3) Uani d . 1 1 . .
    C C12 0.19420(19) 0.4795(2) 0.15046(12) 0.0262(3) Uani d . 1 1 . .
    H H12 0.1563 0.3708 0.2025 0.031 Uiso calc R 1 1 . .
    C C13 0.2129(2) 0.4898(2) 0.03792(13) 0.0346(4) Uani d . 1 1 . .
    H H13 0.1891 0.3876 0.0133 0.042 Uiso calc R 1 1 . .
    C C14 0.2660(2) 0.6478(3) -0.03901(13) 0.0426(4) Uani d . 1 1 . .
    H H14 0.2765 0.6549 -0.1164 0.051 Uiso calc R 1 1 . .
    C C15 0.3037(2) 0.7956(2) -0.00300(13) 0.0399(4) Uani d . 1 1 . .
    H H15 0.3419 0.9035 -0.0556 0.048 Uiso calc R 1 1 . .
    C C16 0.2860(2) 0.7864(2) 0.10982(12) 0.0302(4) Uani d . 1 1 . .
    H H16 0.3115 0.8885 0.1341 0.036 Uiso calc R 1 1 . .
    N N1 0.28755(15) 0.45003(15) 0.37525(9) 0.0202(3) Uani d . 1 1 . .
    O O1 0.43121(14) 0.06304(12) 0.74313(8) 0.0250(3) Uani d . 1 1 . .
    O O2 -0.00907(16) 1.06677(13) 0.31310(9) 0.0343(3) Uani d . 1 1 . .
loop_
    _atom_site_aniso_label
    _atom_site_aniso_U_11
    _atom_site_aniso_U_22
    _atom_site_aniso_U_33
    _atom_site_aniso_U_12
    _atom_site_aniso_U_13
    _atom_site_aniso_U_23
    C17 0.0318(8) 0.0184(7) 0.0253(7) 0.0039(6) -0.0022(6) -0.0045(6)
    C1 0.0174(6) 0.0220(7) 0.0197(7) -0.0042(5) 0.0000(5) -0.0032(5)
    C2 0.0184(7) 0.0177(7) 0.0227(7) -0.0025(5) -0.0008(5) -0.0016(5)
    C3 0.0195(7) 0.0178(6) 0.0247(7) -0.0012(5) 0.0015(5) -0.0079(5)
    C4 0.0162(6) 0.0188(7) 0.0209(7) -0.0031(5) 0.0004(5) -0.0049(5)
    C5 0.0216(7) 0.0209(7) 0.0216(7) -0.0021(5) 0.0021(5) -0.0097(5)
    C6 0.0232(7) 0.0267(7) 0.0175(6) -0.0034(6) 0.0002(5) -0.0079(5)
    C7 0.0203(7) 0.0186(7) 0.0196(7) -0.0014(5) -0.0012(5) -0.0023(5)
    C8 0.0213(7) 0.0188(7) 0.0209(7) -0.0001(5) 0.0010(5) -0.0069(5)
    C9 0.0171(6) 0.0194(7) 0.0180(6) -0.0029(5) 0.0006(5) -0.0043(5)
    C10 0.0252(7) 0.0214(7) 0.0254(7) -0.0026(6) -0.0005(6) -0.0024(6)
    C11 0.0195(7) 0.0261(7) 0.0183(7) 0.0016(5) -0.0025(5) -0.0032(5)
    C12 0.0229(7) 0.0301(8) 0.0244(7) 0.0013(6) -0.0019(6) -0.0071(6)
    C13 0.0330(9) 0.0462(10) 0.0281(8) -0.0018(7) -0.0035(7) -0.0164(7)
    C14 0.0440(10) 0.0676(12) 0.0175(7) -0.0103(9) -0.0008(7) -0.0124(8)
    C15 0.0427(10) 0.0492(10) 0.0215(8) -0.0109(8) -0.0003(7) 0.0026(7)
    C16 0.0314(8) 0.0330(8) 0.0233(7) -0.0061(6) -0.0013(6) -0.0020(6)
    N1 0.0210(6) 0.0207(6) 0.0177(6) -0.0009(4) -0.0003(4) -0.0041(4)
    O1 0.0343(6) 0.0196(5) 0.0181(5) 0.0035(4) -0.0033(4) -0.0026(4)
    O2 0.0433(7) 0.0198(5) 0.0365(6) 0.0040(5) -0.0032(5) -0.0055(5)
_geom_special_details
;
All e.s.d.'s (except the e.s.d. in the dihedral angle between two l.s. planes)
are estimated using the full covariance matrix. The cell e.s.d.'s are taken
into account individually in the estimation of e.s.d.'s in distances, angles
and torsion angles; correlations between e.s.d.'s in cell parameters are only
used when they are defined by crystal symmetry. An approximate (isotropic)
treatment of cell e.s.d.'s is used for estimating e.s.d.'s involving l.s.
planes.
;
loop_
    _geom_bond_atom_site_label_1
    _geom_bond_atom_site_label_2
    _geom_bond_site_symmetry_2
    _geom_bond_distance
    _geom_bond_publ_flag
    C17 O1 . 1.4312(16) ?
    C17 H17A . 0.98 ?
    C17 H17B . 0.98 ?
    C17 H17C . 0.98 ?
    C1 N1 . 1.3270(17) ?
    C1 C2 . 1.4275(19) ?
    C1 C11 . 1.4932(19) ?
    C2 C3 . 1.3821(19) ?
    C2 C10 . 1.4787(19) ?
    C3 C4 . 1.3998(19) ?
    C3 H3 . 0.95 ?
    C4 C5 . 1.4241(18) ?
    C4 C9 . 1.4243(19) ?
    C5 C6 . 1.3574(19) ?
    C5 H5 . 0.95 ?
    C6 C7 . 1.4206(19) ?
    C6 H6 . 0.95 ?
    C7 O1 . 1.3654(16) ?
    C7 C8 . 1.3706(19) ?
    C8 C9 . 1.4161(19) ?
    C8 H8 . 0.95 ?
    C9 N1 . 1.3683(17) ?
    C10 O2 . 1.2109(17) ?
    C10 H10 . 0.95 ?
    C11 C12 . 1.3945(19) ?
    C11 C16 . 1.399(2) ?
    C12 C13 . 1.383(2) ?
    C12 H12 . 0.95 ?
    C13 C14 . 1.383(2) ?
    C13 H13 . 0.95 ?
    C14 C15 . 1.384(2) ?
    C14 H14 . 0.95 ?
    C15 C16 . 1.388(2) ?
    C15 H15 . 0.95 ?
    C16 H16 . 0.95 ?
loop_
    _geom_angle_atom_site_label_1
    _geom_angle_atom_site_label_2
    _geom_angle_atom_site_label_3
    _geom_angle_site_symmetry_1
    _geom_angle_site_symmetry_3
    _geom_angle
    _geom_angle_publ_flag
    O1 C17 H17A . . 109.5 ?
    O1 C17 H17B . . 109.5 ?
    H17A C17 H17B . . 109.5 ?
    O1 C17 H17C . . 109.5 ?
    H17A C17 H17C . . 109.5 ?
    H17B C17 H17C . . 109.5 ?
    N1 C1 C2 . . 122.65(12) ?
    N1 C1 C11 . . 114.92(12) ?
    C2 C1 C11 . . 122.43(12) ?
    C3 C2 C1 . . 118.67(12) ?
    C3 C2 C10 . . 118.41(12) ?
    C1 C2 C10 . . 122.68(12) ?
    C2 C3 C4 . . 120.13(12) ?
    C2 C3 H3 . . 119.9 ?
    C4 C3 H3 . . 119.9 ?
    C3 C4 C5 . . 123.80(12) ?
    C3 C4 C9 . . 117.36(12) ?
    C5 C4 C9 . . 118.81(12) ?
    C6 C5 C4 . . 120.86(12) ?
    C6 C5 H5 . . 119.6 ?
    C4 C5 H5 . . 119.6 ?
    C5 C6 C7 . . 119.88(12) ?
    C5 C6 H6 . . 120.1 ?
    C7 C6 H6 . . 120.1 ?
    O1 C7 C8 . . 124.44(12) ?
    O1 C7 C6 . . 114.26(12) ?
    C8 C7 C6 . . 121.30(12) ?
    C7 C8 C9 . . 119.60(12) ?
    C7 C8 H8 . . 120.2 ?
    C9 C8 H8 . . 120.2 ?
    N1 C9 C8 . . 117.78(12) ?
    N1 C9 C4 . . 122.68(12) ?
    C8 C9 C4 . . 119.54(12) ?
    O2 C10 C2 . . 123.68(14) ?
    O2 C10 H10 . . 118.2 ?
    C2 C10 H10 . . 118.2 ?
    C12 C11 C16 . . 118.77(13) ?
    C12 C11 C1 . . 119.50(12) ?
    C16 C11 C1 . . 121.69(12) ?
    C13 C12 C11 . . 120.42(14) ?
    C13 C12 H12 . . 119.8 ?
    C11 C12 H12 . . 119.8 ?
    C12 C13 C14 . . 120.48(15) ?
    C12 C13 H13 . . 119.8 ?
    C14 C13 H13 . . 119.8 ?
    C13 C14 C15 . . 119.81(14) ?
    C13 C14 H14 . . 120.1 ?
    C15 C14 H14 . . 120.1 ?
    C14 C15 C16 . . 120.15(15) ?
    C14 C15 H15 . . 119.9 ?
    C16 C15 H15 . . 119.9 ?
    C15 C16 C11 . . 120.36(14) ?
    C15 C16 H16 . . 119.8 ?
    C11 C16 H16 . . 119.8 ?
    C1 N1 C9 . . 118.45(11) ?
    C7 O1 C17 . . 117.17(11) ?
loop_
    _geom_torsion_atom_site_label_1
    _geom_torsion_atom_site_label_2
    _geom_torsion_atom_site_label_3
    _geom_torsion_atom_site_label_4
    _geom_torsion_site_symmetry_1
    _geom_torsion_site_symmetry_2
    _geom_torsion_site_symmetry_3
    _geom_torsion_site_symmetry_4
    _geom_torsion
    _geom_torsion_publ_flag
    N1 C1 C2 C3 . . . . 2.3(2) ?
    C11 C1 C2 C3 . . . . -176.79(12) ?
    N1 C1 C2 C10 . . . . -171.97(12) ?
    C11 C1 C2 C10 . . . . 9.0(2) ?
    C1 C2 C3 C4 . . . . -0.5(2) ?
    C10 C2 C3 C4 . . . . 173.94(12) ?
    C2 C3 C4 C5 . . . . -179.58(12) ?
    C2 C3 C4 C9 . . . . -1.5(2) ?
    C3 C4 C5 C6 . . . . 178.42(12) ?
    C9 C4 C5 C6 . . . . 0.4(2) ?
    C4 C5 C6 C7 . . . . -0.9(2) ?
    C5 C6 C7 O1 . . . . -178.60(12) ?
    C5 C6 C7 C8 . . . . 1.0(2) ?
    O1 C7 C8 C9 . . . . 178.96(12) ?
    C6 C7 C8 C9 . . . . -0.6(2) ?
    C7 C8 C9 N1 . . . . 179.76(11) ?
    C7 C8 C9 C4 . . . . 0.1(2) ?
    C3 C4 C9 N1 . . . . 2.2(2) ?
    C5 C4 C9 N1 . . . . -179.64(11) ?
    C3 C4 C9 C8 . . . . -178.14(11) ?
    C5 C4 C9 C8 . . . . 0.0(2) ?
    C3 C2 C10 O2 . . . . 19.2(2) ?
    C1 C2 C10 O2 . . . . -166.56(13) ?
    N1 C1 C11 C12 . . . . 42.75(18) ?
    C2 C1 C11 C12 . . . . -138.12(14) ?
    N1 C1 C11 C16 . . . . -135.09(14) ?
    C2 C1 C11 C16 . . . . 44.04(19) ?
    C16 C11 C12 C13 . . . . 0.1(2) ?
    C1 C11 C12 C13 . . . . -177.80(13) ?
    C11 C12 C13 C14 . . . . -0.7(2) ?
    C12 C13 C14 C15 . . . . 1.1(3) ?
    C13 C14 C15 C16 . . . . -0.9(3) ?
    C14 C15 C16 C11 . . . . 0.3(2) ?
    C12 C11 C16 C15 . . . . 0.1(2) ?
    C1 C11 C16 C15 . . . . 177.95(14) ?
    C2 C1 N1 C9 . . . . -1.7(2) ?
    C11 C1 N1 C9 . . . . 177.47(11) ?
    C8 C9 N1 C1 . . . . 179.72(12) ?
    C4 C9 N1 C1 . . . . -0.62(19) ?
    C8 C7 O1 C17 . . . . -0.8(2) ?
    C6 C7 O1 C17 . . . . 178.80(11) ?
loop_
    _geom_hbond_atom_site_label_D
    _geom_hbond_atom_site_label_H
    _geom_hbond_atom_site_label_A
    _geom_hbond_site_symmetry_A
    _geom_hbond_distance_DH
    _geom_hbond_distance_HA
    _geom_hbond_distance_DA
    _geom_hbond_angle_DHA
    _geom_hbond_publ_flag
    C5 H5 O2 2_576 0.9500 2.4800 3.349(2) 153.00 yes
    C15 H15 O1 1_564 0.9500 2.5400 3.377(2) 148.00 yes
_iucr_refine_instructions_details
;
TITL import in P -1
CELL  0.71073   7.3318   7.5820  12.4869   73.424   85.877   83.029
ZERR     2.00   0.0027   0.0022   0.0044    0.012    0.012    0.011
LATT   1
SFAC  C    H    N    O
UNIT  34   26   2    4
MERG   2
OMIT     0   0   1
OMIT     1   0   0
FMAP   2
PLAN   20
SIZE     0.02   0.03   0.12
ACTA    50.00
BOND   $H
CONF
L.S.   4
TEMP  -123.00
WGHT    0.064000    0.051800
FVAR       0.71147
C17   1    0.502010   -0.085930    0.697681    11.00000    0.03176    0.01836 =
         0.02530   -0.00446   -0.00221    0.00391
AFIX 137
H17A  2    0.405517   -0.116138    0.657516    11.00000   -1.50000
H17B  2    0.542508   -0.194722    0.758466    11.00000   -1.50000
H17C  2    0.606480   -0.048933    0.645939    11.00000   -1.50000
AFIX   0
MOLE    1
C1    1    0.216114    0.610930    0.310360    11.00000    0.01741    0.02198 =
         0.01971   -0.00323   -0.00005   -0.00416
C2    1    0.133968    0.758049    0.353862    11.00000    0.01836    0.01770 =
         0.02272   -0.00157   -0.00078   -0.00252
C3    1    0.134456    0.734279    0.467775    11.00000    0.01952    0.01782 =
         0.02465   -0.00790    0.00146   -0.00124
AFIX  43
H3    2    0.081423    0.830980    0.498265    11.00000   -1.20000
AFIX   0
C4    1    0.212934    0.568006    0.538315    11.00000    0.01615    0.01885 =
         0.02093   -0.00486    0.00039   -0.00309
C5    1    0.218269    0.531513    0.656483    11.00000    0.02161    0.02094 =
         0.02165   -0.00966    0.00205   -0.00213
AFIX  43
H5    2    0.169132    0.624575    0.690972    11.00000   -1.20000
AFIX   0
C6    1    0.292644    0.365497    0.720481    11.00000    0.02325    0.02669 =
         0.01745   -0.00794    0.00016   -0.00344
AFIX  43
H6    2    0.296932    0.343449    0.799112    11.00000   -1.20000
AFIX   0
C7    1    0.364057    0.224781    0.669662    11.00000    0.02028    0.01863 =
         0.01959   -0.00233   -0.00123   -0.00144
C8    1    0.362152    0.253737    0.556256    11.00000    0.02131    0.01880 =
         0.02090   -0.00693    0.00097   -0.00008
AFIX  43
H8    2    0.411510    0.158492    0.523573    11.00000   -1.20000
AFIX   0
C9    1    0.286166    0.426486    0.488092    11.00000    0.01714    0.01944 =
         0.01796   -0.00430    0.00060   -0.00291
C10   1    0.033468    0.927816    0.283705    11.00000    0.02523    0.02143 =
         0.02536   -0.00242   -0.00045   -0.00263
AFIX  43
H10   2    0.000415    0.927880    0.211512    11.00000   -1.20000
AFIX   0
C11   1    0.230615    0.627668    0.188043    11.00000    0.01947    0.02611 =
         0.01828   -0.00322   -0.00247    0.00162
C12   1    0.194198    0.479529    0.150455    11.00000    0.02290    0.03014 =
         0.02444   -0.00706   -0.00195    0.00125
AFIX  43
H12   2    0.156318    0.370850    0.202498    11.00000   -1.20000
AFIX   0
C13   1    0.212874    0.489828    0.037919    11.00000    0.03300    0.04625 =
         0.02807   -0.01643   -0.00349   -0.00184
AFIX  43
H13   2    0.189062    0.387613    0.013270    11.00000   -1.20000
AFIX   0
C14   1    0.265958    0.647821   -0.039006    11.00000    0.04403    0.06757 =
         0.01755   -0.01240   -0.00080   -0.01035
AFIX  43
H14   2    0.276458    0.654902   -0.116359    11.00000   -1.20000
AFIX   0
C15   1    0.303744    0.795590   -0.002997    11.00000    0.04266    0.04917 =
         0.02147    0.00261   -0.00032   -0.01087
AFIX  43
H15   2    0.341948    0.903548   -0.055616    11.00000   -1.20000
AFIX   0
C16   1    0.285956    0.786435    0.109818    11.00000    0.03143    0.03300 =
         0.02328   -0.00203   -0.00132   -0.00610
AFIX  43
H16   2    0.311485    0.888494    0.134067    11.00000   -1.20000
AFIX   0
N1    3    0.287549    0.450030    0.375248    11.00000    0.02096    0.02068 =
         0.01773   -0.00407   -0.00028   -0.00090
O1    4    0.431214    0.063042    0.743134    11.00000    0.03431    0.01956 =
         0.01808   -0.00261   -0.00332    0.00347
O2    4   -0.009073    1.066769    0.313101    11.00000    0.04332    0.01984 =
         0.03652   -0.00545   -0.00324    0.00401
HKLF 4
REM  import in P -1
REM R1 =  0.0482 for   2344 Fo > 4sig(Fo)  and  0.0618 for all   3001 data
REM    182 parameters refined using      0 restraints
END
WGHT      0.0640      0.0518
REM Highest difference peak  0.231,  deepest hole -0.235,  1-sigma level  0.050
Q1    1   0.1714  0.7624  0.4068  11.00000  0.05    0.23
Q2    1   0.1120  0.8445  0.3214  11.00000  0.05    0.22
Q3    1   0.2694  0.5043  0.5163  11.00000  0.05    0.21
Q4    1   0.3579  0.2418  0.6122  11.00000  0.05    0.20
Q5    1   0.2391  0.5580  0.5852  11.00000  0.05    0.20
Q6    1   0.3498  0.3575  0.5254  11.00000  0.05    0.19
Q7    1   0.2792 -0.0186  0.5095  11.00000  0.05    0.19
Q8    1   0.7231 -0.1629  0.7599  11.00000  0.05    0.19
Q9    1   0.5046  0.0755  0.7964  11.00000  0.05    0.18
Q10   1   0.3493  0.7621  0.0510  11.00000  0.05    0.18
Q11   1   0.1773  0.7005  0.3262  11.00000  0.05    0.17
Q12   1   0.1930  0.6488  0.5150  11.00000  0.05    0.17
Q13   1   0.7971 -0.0889  0.6780  11.00000  0.05    0.17
Q14   1   0.3182  0.2878  0.6959  11.00000  0.05    0.17
Q15   1   0.1830  0.5766  0.1644  11.00000  0.05    0.17
Q16   1  -0.1477  0.9665  0.4593  11.00000  0.05    0.17
Q17   1   0.2852  0.4386  0.4352  11.00000  0.05    0.16
Q18   1   0.1766  0.9200  0.5813  11.00000  0.05    0.16
Q19   1   0.3568 -0.2633  0.6003  11.00000  0.05    0.15
Q20   1   0.3200  0.3622  0.7626  11.00000  0.05    0.15
;
