# Supplementary material for: 7-Meth­oxy-2-phenyl­quinoline-3-carbaldehyde
Source: Acta Crystallogr Sect E Struct Rep Online. 2014 Jan 22;70(Pt 2):o195–6. doi: 10.1107/S1600536814001457 (PMC3998345; doi:10.1107/S1600536814001457)
Supplement: Supplementary file 2 [file e-70-0o195-Isup2.hkl]

#
# h,k,l, Fc-squared, Fo-squared, sigma(Fo-squared) and status flag
#
data_I
_shelx_title ' import in P -1'
_shelx_refln_list_code          4
_shelx_F_calc_maximum      139.35
_exptl_crystal_F_000       276.00
_reflns_d_resolution_high  0.7636
 
loop_
 _symmetry_equiv_pos_as_xyz
 'x, y, z'
 '-x, -y, -z'
 
_cell_length_a     7.3318
_cell_length_b     7.5820
_cell_length_c    12.4869
_cell_angle_alpha  73.424
_cell_angle_beta   85.877
_cell_angle_gamma  83.029
 
_shelx_F_squared_multiplier     1.000
 
loop_
 _refln_index_h
 _refln_index_k
 _refln_index_l
 _refln_F_squared_calc
 _refln_F_squared_meas
 _refln_F_squared_sigma
 _refln_observed_status
   2   0   0     4022.99     4037.23    153.51 o
   3   0   0       72.05       75.40      2.98 o
   4   0   0      729.57      718.80     28.90 o
   5   0   0       34.18       35.97      2.76 o
   6   0   0        4.00        3.50      1.02 o
   7   0   0        5.61        6.92      1.45 o
   8   0   0        7.39        7.37      2.96 o
   9   0   0        4.43        1.84      1.08 o
  -9   1   0       14.68       14.10      2.37 o
  -8   1   0        9.95       13.94      2.18 o
  -7   1   0       74.30       71.98      4.73 o
  -6   1   0      121.64      110.72      8.35 o
  -5   1   0       44.62       49.49      3.09 o
  -4   1   0      116.38      111.47      5.36 o
  -3   1   0     1190.49     1102.30     71.28 o
  -2   1   0     2948.85     2713.90     93.66 o
  -1   1   0     1441.19     1410.23     38.77 o
   0   1   0     1355.10      994.47     55.02 o
   1   1   0      332.45      319.28      8.36 o
   2   1   0    19417.49    17993.51    898.02 o
   3   1   0       24.20       26.64      1.27 o
   4   1   0      207.82      234.56     10.08 o
   5   1   0       17.38       15.75      1.69 o
   6   1   0        8.75        7.75      1.86 o
   7   1   0       32.28       28.84      2.77 o
   8   1   0       26.15       29.55      3.05 o
   9   1   0        0.34       -0.17      1.03 o
  -9   2   0       16.45       18.49      3.86 o
  -8   2   0      371.99      367.98     26.47 o
  -7   2   0      106.51       96.20      5.54 o
  -6   2   0       47.69       48.10     11.37 o
  -5   2   0      387.32      355.47     15.17 o
  -4   2   0        9.05        7.75      1.13 o
  -3   2   0       83.82       88.79      3.46 o
  -2   2   0       68.99       72.69      2.39 o
  -1   2   0      161.38      163.77      6.48 o
   0   2   0      405.77      387.48     11.09 o
   1   2   0       61.13       57.60      1.62 o
   2   2   0       14.27       18.94      0.77 o
   3   2   0       98.84       92.74      3.60 o
   4   2   0     3657.43     4107.51    135.67 o
   5   2   0      161.68      175.91      6.59 o
   6   2   0      225.28      227.48     10.32 o
   7   2   0        6.21        6.89      2.09 o
   8   2   0       10.86       11.85      1.95 o
   9   2   0        0.52       -0.97      1.22 o
  -8   3   0      197.86      201.07     14.60 o
  -7   3   0       19.45       19.42      3.63 o
  -6   3   0      831.63      829.08     33.94 o
  -5   3   0        8.81        8.95      1.41 o
  -4   3   0       21.04       19.60      1.84 o
  -3   3   0       25.88       31.96      1.75 o
  -2   3   0      108.96      103.96      3.23 o
  -1   3   0      116.31      125.42      4.98 o
   0   3   0       64.40       63.60      2.45 o
   1   3   0       19.28       20.53      0.83 o
   2   3   0      202.20      194.06      5.81 o
   3   3   0        1.68        1.76      0.79 o
   4   3   0       12.99       14.25      1.44 o
   5   3   0        3.29        5.29      1.62 o
   6   3   0      721.81      731.86     42.49 o
   7   3   0       15.09       15.49      2.96 o
   8   3   0       89.15       76.28      6.89 o
   9   3   0       26.04       31.15      4.86 o
  -8   4   0       13.52        9.90      3.04 o
  -7   4   0        2.71        2.98      1.94 o
  -6   4   0       23.45       25.55      2.65 o
  -5   4   0       16.93       18.81      2.03 o
  -4   4   0      741.63      750.57     30.27 o
  -3   4   0        1.88        1.41      0.47 o
  -2   4   0       32.54       43.18      1.55 o
  -1   4   0       11.74       16.54      1.86 o
   0   4   0       52.39       52.84      2.44 o
   1   4   0        2.46        1.82      0.39 o
   2   4   0        0.01       -0.07      0.16 o
   3   4   0        6.22        7.19      0.81 o
   4   4   0       26.80       28.85      1.96 o
   5   4   0        0.29       -0.28      0.51 o
   6   4   0       22.91       26.86      4.39 o
   7   4   0        1.26        1.13      0.87 o
   8   4   0       88.95       82.61      5.02 o
   9   4   0       20.87       20.62      3.99 o
  -7   5   0        0.40       -1.15      1.15 o
  -6   5   0        6.06        8.08      2.53 o
  -5   5   0        5.76        6.24      2.05 o
  -4   5   0        6.37        4.74      1.66 o
  -3   5   0       20.34       14.54      7.04 o
  -2   5   0     1143.44     1091.56     43.32 o
  -1   5   0        5.11        5.58      0.75 o
   0   5   0        0.50        0.74      0.63 o
   1   5   0      115.64      109.53      4.78 o
   2   5   0        0.32        0.77      0.42 o
   3   5   0       84.71       82.82      5.75 o
   4   5   0        0.02       -0.16      0.39 o
   5   5   0       77.29       79.12      4.06 o
   6   5   0       27.72       24.99      3.54 o
   7   5   0       15.65       16.42      3.14 o
   8   5   0        0.46        0.91      1.36 o
  -6   6   0       12.98        8.83      2.69 o
  -5   6   0        8.29       11.85      2.71 o
  -4   6   0       13.90       17.44      2.94 o
  -3   6   0       34.84       41.25      4.33 o
  -2   6   0      114.02      108.77      5.17 o
  -1   6   0       38.57       39.76      2.29 o
   0   6   0      516.61      537.63     21.51 o
   1   6   0       44.16       44.97      2.39 o
   2   6   0       26.73       23.52      1.94 o
   3   6   0      180.28      189.73     11.75 o
   4   6   0       52.42       57.90      4.70 o
   5   6   0       25.97       25.09      3.38 o
   6   6   0       34.96       32.42      4.19 o
   7   6   0        1.74        2.33      1.54 o
  -5   7   0        8.10       10.45      2.61 o
  -4   7   0       91.68       75.88      6.42 o
  -3   7   0       15.30       21.73      3.16 o
  -2   7   0        4.07        5.55      1.58 o
  -1   7   0       27.92       28.55      3.14 o
   0   7   0      287.06      289.77     17.09 o
   1   7   0       14.32       14.40      1.98 o
   2   7   0      137.30      154.57      9.74 o
   3   7   0       12.20       13.47      2.09 o
   4   7   0        1.20        0.91      0.99 o
   5   7   0       13.61       11.72      2.27 o
   6   7   0        4.49        3.79      1.72 o
   7   7   0        0.28        0.10      1.24 o
  -4   8   0       25.21       30.58      4.33 o
  -3   8   0       39.39       32.73      4.21 o
  -2   8   0       59.45       51.09      4.62 o
  -1   8   0        0.21        1.88      1.11 o
   0   8   0        2.14        2.57      1.13 o
   1   8   0        3.18        3.10      1.13 o
   2   8   0       44.15       45.40      3.87 o
   3   8   0       19.71       13.32      2.23 o
   4   8   0      119.91      147.30     10.00 o
   5   8   0        6.24        6.46      1.88 o
  -1   9   0       10.22       11.12      2.23 o
   0   9   0        2.74       -0.65      0.95 o
   1   9   0       17.50       19.68      2.73 o
   2   9   0        2.58        3.87      1.40 o
   3   9   0       12.58       14.99      2.51 o
  -3  -9   1       10.92       15.69      2.65 o
  -2  -9   1        7.01        6.99      1.86 o
  -1  -9   1        0.59       -0.20      1.01 o
   0  -9   1       14.11       16.93      2.75 o
   1  -9   1       28.82       35.20      4.23 o
  -5  -8   1        2.57        4.98      1.70 o
  -4  -8   1       39.49       46.96      4.90 o
  -3  -8   1       43.97       44.61      4.07 o
  -2  -8   1       12.35       21.77      2.88 o
  -1  -8   1        1.35        0.79      0.93 o
   0  -8   1        0.01        0.51      1.01 o
   1  -8   1        1.00        0.53      1.07 o
   2  -8   1       40.20       53.81      5.47 o
   3  -8   1       19.51       28.53      4.09 o
   4  -8   1      149.42      158.44     11.46 o
  -6  -7   1       70.27       80.40      6.76 o
  -5  -7   1       14.74       19.10      3.06 o
  -4  -7   1        0.15       -0.69      0.69 o
  -3  -7   1       12.78       10.85      2.00 o
  -2  -7   1        1.05        2.94      1.09 o
  -1  -7   1       26.89       30.03      3.20 o
   0  -7   1        2.32        2.77      1.13 o
   1  -7   1       14.13       15.09      2.37 o
   2  -7   1       29.21       30.36      3.64 o
   3  -7   1       10.49       11.52      2.43 o
   4  -7   1       18.55       22.80      3.56 o
   5  -7   1       35.59       49.15      5.97 o
  -7  -6   1        1.46        0.95      1.38 o
  -6  -6   1       89.59       96.56      7.63 o
  -5  -6   1        3.22        3.67      1.44 o
  -4  -6   1      106.10      126.79      8.65 o
  -3  -6   1        0.07        0.36      0.71 o
  -2  -6   1        0.04        0.58      0.51 o
  -1  -6   1      142.83      150.95      6.65 o
   0  -6   1        0.72        1.03      0.50 o
   1  -6   1        0.32       -0.29      0.44 o
   2  -6   1       93.49       87.71      6.32 o
   3  -6   1        0.17        1.15      1.05 o
   4  -6   1        7.72        6.80      2.02 o
   5  -6   1        0.04        0.16      1.32 o
   6  -6   1        0.24       -0.87      1.21 o
  -8  -5   1        0.20        0.93      1.50 o
  -7  -5   1        0.27       -0.77      0.77 o
  -6  -5   1        2.23        1.12      0.78 o
  -5  -5   1        5.91        7.20      1.12 o
  -4  -5   1      338.66      338.08     14.05 o
  -3  -5   1        4.39        4.76      0.72 o
  -2  -5   1      385.25      373.99     12.33 o
  -1  -5   1       20.81       22.31      1.76 o
   0  -5   1       13.31       13.34      2.18 o
   1  -5   1       14.14       12.40      1.22 o
   2  -5   1       67.97       62.26      3.30 o
   3  -5   1       26.90       26.43      2.04 o
   4  -5   1       75.52       63.49      5.39 o
   5  -5   1       42.10       44.86      5.24 o
   6  -5   1       20.39       19.06      3.60 o
   7  -5   1        4.68        5.45      2.35 o
  -8  -4   1        3.33        1.07      1.49 o
  -7  -4   1        7.77        7.38      1.40 o
  -6  -4   1       10.70       14.24      1.69 o
  -5  -4   1        6.03        5.66      1.03 o
  -4  -4   1        0.03       -0.09      0.45 o
  -3  -4   1        4.46        4.01      0.69 o
  -2  -4   1      312.10      324.93     10.77 o
  -1  -4   1        0.00        0.01      0.20 o
   0  -4   1      162.74      173.88      5.86 o
   1  -4   1       40.13       44.97      1.95 o
   2  -4   1       27.67       32.00      1.90 o
   3  -4   1        0.24       -0.31      0.48 o
   4  -4   1      312.89      276.06     11.92 o
   5  -4   1        1.60        1.77      0.83 o
   6  -4   1       42.40       46.91      6.88 o
   7  -4   1       24.21       22.34      4.15 o
   8  -4   1        0.04       -1.11      1.11 o
  -9  -3   1        2.06        0.31      1.00 o
  -8  -3   1      106.56       99.84      5.72 o
  -7  -3   1       38.36       36.39      3.81 o
  -6  -3   1        2.46        2.11      0.89 o
  -5  -3   1       51.17       53.79      4.03 o
  -4  -3   1        2.74        2.88      0.71 o
  -3  -3   1       33.04       38.07      1.55 o
  -2  -3   1      100.73      108.46      3.09 o
  -1  -3   1       91.29       96.92      2.92 o
   0  -3   1      196.99      211.90      6.06 o
   1  -3   1       92.25       88.59      2.86 o
   2  -3   1      168.80      200.33      8.44 o
   3  -3   1        1.94        2.72      1.69 o
   4  -3   1        0.43        1.01      0.61 o
   5  -3   1       28.00       32.56      2.79 o
   6  -3   1      131.40      135.43      6.97 o
   7  -3   1       21.26       16.71      2.31 o
   8  -3   1       43.78       48.75      4.34 o
  -9  -2   1        6.08        5.79      2.31 o
  -8  -2   1        6.45        7.19      2.33 o
  -7  -2   1       22.42       20.80      3.34 o
  -6  -2   1      389.58      377.53     22.94 o
  -5  -2   1        4.19        4.19      1.32 o
  -4  -2   1      203.61      236.93     14.46 o
  -3  -2   1      382.13      389.33     12.93 o
  -2  -2   1       24.91       24.11      1.69 o
  -1  -2   1      145.87      152.60      4.47 o
   0  -2   1        0.82        1.34      0.23 o
   1  -2   1        5.66        7.20      0.49 o
   2  -2   1      109.63      109.00      3.95 o
   3  -2   1      151.38      151.90      7.56 o
   4  -2   1       75.14       69.06      4.66 o
   5  -2   1      182.05      192.14      8.86 o
   6  -2   1       30.97       29.39      2.80 o
   7  -2   1      150.04      140.19     15.21 o
   8  -2   1      185.92      204.76     10.24 o
   9  -2   1       21.10       19.39      4.80 o
  -9  -1   1        1.08        0.84      1.03 o
  -8  -1   1        0.11       -0.80      1.04 o
  -7  -1   1       10.62       10.47      1.66 o
  -6  -1   1        3.46        4.01      1.07 o
  -5  -1   1       61.49       70.26      3.88 o
  -4  -1   1     1473.81     1710.68     67.35 o
  -3  -1   1      202.79      211.80      7.33 o
  -2  -1   1     1670.24     1696.36     54.16 o
  -1  -1   1       13.39       12.08      0.57 o
   0  -1   1     1121.38     1069.74     37.66 o
   1  -1   1      198.15      183.29      5.34 o
   2  -1   1     1092.34     1089.59     51.28 o
   3  -1   1      253.61      240.89     15.66 o
   4  -1   1      389.08      432.45     35.19 o
   5  -1   1       76.16       81.18      4.86 o
   6  -1   1        4.55        3.53      1.08 o
   7  -1   1        3.07        1.35      1.32 o
   8  -1   1       47.26       38.78      3.66 o
   9  -1   1       11.75        9.41      1.95 o
  -9   0   1        0.12       -0.36      0.86 o
  -8   0   1       21.06       16.69      2.66 o
  -7   0   1        0.23        0.68      0.79 o
  -6   0   1       11.67       12.05      0.99 o
  -5   0   1        0.13        0.71      0.35 o
  -4   0   1      115.21      121.30      4.66 o
  -3   0   1      280.98      300.22      8.41 o
  -2   0   1      463.36      476.07     12.25 o
  -1   0   1       78.10       69.04      2.50 o
   1   0   1      368.78      344.32      9.65 o
   2   0   1     2627.30     2577.62     70.91 o
   3   0   1      264.91      270.90     18.48 o
   4   0   1       93.38       93.36      8.61 o
   5   0   1        7.31        8.65      1.29 o
   6   0   1       14.12       17.51      2.03 o
   7   0   1        2.57        0.97      1.88 o
   8   0   1       45.13       46.05      4.03 o
   9   0   1        1.99        2.42      1.32 o
  -9   1   1       14.14       14.09      3.99 o
  -8   1   1        0.11       -0.32      0.77 o
  -7   1   1       20.89       21.01      2.44 o
  -6   1   1       12.76       15.59      1.43 o
  -5   1   1      190.54      187.32      7.09 o
  -4   1   1       91.78       88.15      3.61 o
  -3   1   1      606.03      640.67     20.93 o
  -2   1   1       86.73       78.94      2.29 o
  -1   1   1     2516.89     2318.12     69.71 o
   0   1   1     1787.65     1454.13     64.45 o
   1   1   1      963.49      908.46     25.13 o
   2   1   1     7947.57     7475.11    237.94 o
   3   1   1        3.13        1.28      0.44 o
   4   1   1        3.56        2.33      1.23 o
   5   1   1        3.48        4.03      0.91 o
   6   1   1       31.74       36.42      2.98 o
   7   1   1       10.44       12.23      3.00 o
   8   1   1        0.05        0.08      0.82 o
   9   1   1        8.24        5.42      1.55 o
  -9   2   1        2.73        4.17      1.42 o
  -8   2   1       31.86       31.43      3.25 o
  -7   2   1        0.06        0.20      1.66 o
  -6   2   1        3.30        3.69      1.46 o
  -5   2   1       82.01       86.19      6.75 o
  -4   2   1      185.22      194.12      7.22 o
  -3   2   1      407.70      412.56     19.59 o
  -2   2   1        1.41        1.37      0.26 o
  -1   2   1       63.02       53.57      1.72 o
   0   2   1       69.67       74.08      5.43 o
   1   2   1       16.83       11.75      1.44 o
   2   2   1      730.01      795.77     22.61 o
   3   2   1       16.02       15.89      1.39 o
   4   2   1     2855.35     2971.81    116.17 o
   5   2   1       57.92       60.50      3.46 o
   6   2   1        0.71        0.80      0.80 o
   7   2   1        2.62        2.05      0.79 o
   8   2   1       10.00        7.72      1.63 o
   9   2   1        0.92        1.06      1.09 o
  -8   3   1      264.09      274.03     18.65 o
  -7   3   1        0.01        0.08      1.32 o
  -6   3   1       95.59      100.53      5.43 o
  -5   3   1        8.94        9.49      1.38 o
  -4   3   1       23.36       18.56      1.77 o
  -3   3   1        0.72        1.54      0.42 o
  -2   3   1        0.42        0.32      0.22 o
  -1   3   1       96.16       95.85      5.82 o
   0   3   1      346.65      364.17     13.56 o
   1   3   1       10.11       11.16      0.60 o
   2   3   1        5.68        6.16      0.45 o
   3   3   1        0.61        0.83      0.26 o
   4   3   1      227.05      233.70     11.07 o
   5   3   1       14.87       15.59      1.59 o
   6   3   1     1435.31     1507.16     63.42 o
   7   3   1        0.35        1.28      1.32 o
   8   3   1       94.27      107.09      8.79 o
   9   3   1        0.00        0.91      1.64 o
  -8   4   1        1.76        2.67      2.02 o
  -7   4   1       20.86       23.47      4.03 o
  -6   4   1      635.91      650.00     27.72 o
  -5   4   1        0.39        0.03      0.60 o
  -4   4   1      605.27      627.95     25.40 o
  -3   4   1       11.10       11.00      0.94 o
  -2   4   1      145.48      138.03      4.76 o
  -1   4   1        0.44        1.16      0.33 o
   0   4   1        0.13        0.50      0.30 o
   1   4   1       96.09       96.43      4.08 o
   2   4   1        0.02        0.05      0.31 o
   3   4   1       29.77       28.93      1.19 o
   4   4   1       67.12       64.77      2.80 o
   5   4   1       65.59       68.84      3.08 o
   6   4   1      270.85      271.64     11.96 o
   7   4   1        6.59        7.72      1.45 o
   8   4   1      763.67      751.95     44.53 o
   9   4   1        7.58        8.87      2.92 o
  -7   5   1        6.02        5.43      2.31 o
  -6   5   1        1.28        5.16      1.96 o
  -5   5   1        0.81        0.95      1.26 o
  -4   5   1      648.84      612.95     35.66 o
  -3   5   1        4.65        6.56      0.57 o
  -2   5   1      884.71      851.63     33.81 o
  -1   5   1        0.62        0.13      0.45 o
   0   5   1       24.97       20.25      1.17 o
   1   5   1      153.20      161.32      6.66 o
   2   5   1        0.17        0.12      0.32 o
   3   5   1       60.26       60.64      3.15 o
   4   5   1        0.41        0.43      0.40 o
   5   5   1      133.37      133.65      6.60 o
   6   5   1        0.10        0.81      1.09 o
   7   5   1      105.01       92.12      7.55 o
   8   5   1       56.20       40.22      5.33 o
  -6   6   1        0.03        1.88      1.68 o
  -5   6   1        4.35        7.76      2.19 o
  -4   6   1       10.17        9.96      2.19 o
  -3   6   1       13.11       11.72      2.09 o
  -2   6   1      622.33      651.25     41.41 o
  -1   6   1      140.83      143.87      7.82 o
   0   6   1     1578.81     1505.91     58.91 o
   1   6   1       36.07       36.98      1.98 o
   2   6   1      157.37      167.75      7.16 o
   3   6   1       79.91       83.96      5.83 o
   4   6   1       61.15       57.86      4.62 o
   5   6   1       13.59        9.48      2.07 o
   6   6   1        8.29        8.06      2.03 o
   7   6   1        4.45        3.46      1.60 o
   8   6   1        3.06        4.94      2.09 o
  -5   7   1        3.35        0.67      1.42 o
  -4   7   1       14.72       16.46      2.94 o
  -3   7   1       13.02       12.94      2.37 o
  -2   7   1      105.98      107.27      7.37 o
  -1   7   1        6.04        5.69      1.24 o
   0   7   1      446.49      452.97     25.84 o
   1   7   1       29.13       35.32      2.92 o
   2   7   1     1130.26     1214.75     67.72 o
   3   7   1        0.32        0.99      0.87 o
   4   7   1       25.57       27.40      3.22 o
   5   7   1        0.00        0.49      1.09 o
   6   7   1        0.18        1.70      1.38 o
   7   7   1        0.00        0.79      1.40 o
  -4   8   1       40.27       44.57      5.25 o
  -3   8   1       17.74       15.55      2.75 o
  -2   8   1        0.77        1.24      1.19 o
  -1   8   1       28.71       30.15      3.26 o
   0   8   1       24.85       27.64      3.02 o
   1   8   1       14.30       12.56      1.86 o
   2   8   1       41.69       48.99      3.87 o
   3   8   1       37.66       42.73      3.71 o
   4   8   1      339.66      347.26     20.84 o
   6   8   1        0.63        1.22      1.40 o
  -1   9   1        0.77        3.02      1.36 o
   0   9   1        1.00        2.35      1.15 o
   1   9   1        0.28        0.22      0.89 o
   2   9   1       10.10        7.15      1.64 o
   3   9   1        0.14        0.87      0.99 o
   4   9   1       12.33       12.03      2.35 o
  -1  -9   2        0.00       -0.83      1.05 o
   0  -9   2       88.72      107.81      8.06 o
  -5  -8   2        2.50        0.81      1.32 o
  -4  -8   2        3.46        3.95      1.58 o
  -3  -8   2        0.59        0.45      1.11 o
  -2  -8   2       80.44       82.28      6.26 o
  -1  -8   2        1.02        1.13      1.07 o
   0  -8   2       12.90       12.47      2.33 o
   1  -8   2        0.11        0.63      1.13 o
   2  -8   2       76.71       87.20      6.99 o
   3  -8   2        0.33        1.05      1.30 o
  -6  -7   2       15.93       13.39      2.77 o
  -5  -7   2       11.67       12.11      2.41 o
  -4  -7   2        7.44        9.84      2.11 o
  -3  -7   2        2.04        1.76      1.09 o
  -2  -7   2       52.79       48.30      4.17 o
  -1  -7   2       18.38       16.40      2.41 o
   0  -7   2       68.49       72.13      5.51 o
   1  -7   2        4.92        7.21      1.84 o
   2  -7   2       33.68       39.06      4.41 o
   3  -7   2       11.84        9.05      2.29 o
   4  -7   2       75.22       84.00      7.17 o
   5  -7   2        2.07        2.15      1.88 o
  -7  -6   2        0.74        0.10      1.15 o
  -6  -6   2       75.87       78.55      6.64 o
  -5  -6   2       10.72        8.08      2.00 o
  -4  -6   2       40.27       40.60      4.25 o
  -3  -6   2        0.36        0.20      0.79 o
  -2  -6   2       18.73       15.39      2.17 o
  -1  -6   2       18.10       20.27      2.53 o
   0  -6   2       72.30       65.09      4.94 o
   1  -6   2       88.81       82.30      5.97 o
   2  -6   2       78.96       69.46      5.41 o
   3  -6   2        2.29        3.44      1.46 o
   4  -6   2       11.10       15.35      2.92 o
   5  -6   2        0.82        4.27      1.84 o
   6  -6   2       45.11       59.03      6.76 o
  -8  -5   2        0.97        3.60      1.92 o
  -7  -5   2        2.16        3.60      1.58 o
  -6  -5   2        6.43        4.23      1.66 o
  -5  -5   2        3.91        4.42      1.11 o
  -4  -5   2      176.84      176.71      7.85 o
  -3  -5   2       31.35       33.24      2.32 o
  -2  -5   2       46.18       51.79      2.66 o
  -1  -5   2        7.58        8.35      1.13 o
   0  -5   2       12.76       13.89      1.01 o
   1  -5   2        0.26        0.65      0.37 o
   2  -5   2      158.47      152.83      9.69 o
   3  -5   2       41.54       39.45      2.64 o
   4  -5   2        0.64        1.26      0.75 o
   5  -5   2        0.32        3.16      1.66 o
   6  -5   2       25.68       28.37      4.41 o
   7  -5   2        7.18        8.26      2.79 o
  -8  -4   2       16.76       15.29      2.15 o
  -7  -4   2        0.24        0.34      0.78 o
  -6  -4   2        1.36        1.21      0.88 o
  -5  -4   2        5.58        5.69      1.03 o
  -4  -4   2        1.50        1.98      0.57 o
  -3  -4   2        9.85       10.96      1.16 o
  -2  -4   2      887.55      934.53     30.16 o
  -1  -4   2       71.52       80.01      3.01 o
   0  -4   2      345.86      399.82     13.17 o
   1  -4   2      129.45      143.23      5.11 o
   2  -4   2       37.00       37.36      1.81 o
   3  -4   2       13.35       11.06      1.37 o
   4  -4   2      161.87      151.66      7.18 o
   5  -4   2       56.82       56.38      3.76 o
   6  -4   2       21.17       25.46      3.08 o
   7  -4   2        7.13        7.15      2.55 o
   8  -4   2        1.16        1.76      1.82 o
  -9  -3   2       12.95       13.83      2.21 o
  -8  -3   2       10.47       11.56      2.33 o
  -7  -3   2        4.51        3.13      1.13 o
  -6  -3   2       92.01       89.52      7.77 o
  -5  -3   2        5.76        7.26      1.22 o
  -4  -3   2       27.42       32.34      2.25 o
  -3  -3   2       30.96       39.28      1.88 o
  -2  -3   2       76.11       68.92      2.99 o
  -1  -3   2      356.69      395.21     11.20 o
   0  -3   2     1949.02     2099.57     57.84 o
   1  -3   2      317.56      347.24      9.92 o
   2  -3   2      249.03      283.89      9.63 o
   3  -3   2      244.14      247.13     12.71 o
   4  -3   2        2.34        3.53      0.93 o
   5  -3   2        0.00        0.40      0.66 o
   6  -3   2       16.50       16.98      2.17 o
   7  -3   2        1.56        0.36      0.93 o
   8  -3   2       19.63       19.88      2.76 o
  -9  -2   2        3.48        5.22      2.13 o
  -8  -2   2       67.12       53.28      5.93 o
  -7  -2   2       42.64       33.72      4.31 o
  -6  -2   2       11.90       12.78      2.43 o
  -5  -2   2        3.25        2.05      1.05 o
  -4  -2   2      780.29      833.85     33.35 o
  -3  -2   2       42.07       53.20      2.26 o
  -2  -2   2        0.08       -0.04      0.20 o
  -1  -2   2       64.29       69.25      2.22 o
   0  -2   2     1044.08      986.97     27.32 o
   1  -2   2      105.15      106.53      3.66 o
   2  -2   2     1843.27     1992.86     89.57 o
   3  -2   2       17.29       18.64      1.68 o
   4  -2   2      414.09      438.31     18.24 o
   5  -2   2        1.75        1.59      1.89 o
   6  -2   2       62.65       66.57      4.17 o
   7  -2   2       13.06       13.05      3.30 o
   8  -2   2       23.33       19.01      2.60 o
  -9  -1   2        0.75       -0.24      1.21 o
  -8  -1   2      130.04      127.46      6.87 o
  -7  -1   2       34.08       29.47      3.45 o
  -6  -1   2      318.76      312.58     13.65 o
  -5  -1   2       13.31       14.29      1.63 o
  -4  -1   2       90.47       94.39      4.65 o
  -3  -1   2       11.50       10.11      1.54 o
  -2  -1   2     2018.09     2038.31     68.42 o
  -1  -1   2      118.45      112.27      3.37 o
   0  -1   2      802.55      823.65     22.77 o
   1  -1   2       26.08       22.19      0.91 o
   2  -1   2        1.06        1.93      0.35 o
   3  -1   2       78.24       82.94      4.08 o
   4  -1   2     1986.33     2170.50     85.32 o
   5  -1   2        1.64        1.14      0.70 o
   6  -1   2      450.04      440.24     23.07 o
   7  -1   2       15.58       12.64      1.94 o
   8  -1   2       27.21       23.84      2.88 o
   9  -1   2        5.36        7.08      1.83 o
  -9   0   2       13.98       11.57      2.08 o
  -8   0   2       48.76       47.52      3.97 o
  -7   0   2        5.28        7.01      1.41 o
  -6   0   2      174.69      180.37      8.48 o
  -5   0   2      101.00       96.33      4.91 o
  -4   0   2      402.82      404.87     16.71 o
  -3   0   2       30.50       32.00      1.59 o
  -2   0   2     2679.46     2771.96     69.85 o
  -1   0   2      538.98      533.27     19.99 o
   0   0   2      292.66      278.23     14.59 o
   1   0   2      510.26      467.36     18.00 o
   2   0   2     1021.42      998.42     27.73 o
   3   0   2       93.15       99.19      4.43 o
   4   0   2        0.79        0.39      0.53 o
   5   0   2      141.72      148.26     11.98 o
   6   0   2      265.89      275.87     31.60 o
   7   0   2        0.02        0.66      0.82 o
   8   0   2       54.76       52.94      5.54 o
   9   0   2        0.05        1.12      1.15 o
  -9   1   2        5.12        5.18      1.52 o
  -8   1   2        1.88        0.47      0.80 o
  -7   1   2       12.40       14.13      1.96 o
  -6   1   2       15.37       18.51      1.49 o
  -5   1   2       27.78       27.01      1.68 o
  -4   1   2      331.68      368.53     12.71 o
  -3   1   2       11.01       12.89      0.91 o
  -2   1   2     1092.53     1094.10     25.78 o
  -1   1   2      724.83      730.75     18.55 o
   0   1   2     3155.96     2978.21     94.77 o
   1   1   2      680.15      666.64     19.11 o
   2   1   2      146.60      128.77      3.88 o
   3   1   2       18.14       19.77      1.12 o
   4   1   2       12.02        8.84      1.16 o
   5   1   2       75.60       70.69      3.94 o
   6   1   2        8.46        6.85      1.39 o
   7   1   2        0.00       -0.22      0.67 o
   8   1   2       55.22       54.54      4.41 o
   9   1   2        7.17        6.25      1.77 o
  -9   2   2        1.28        1.36      1.64 o
  -8   2   2        0.42       -0.46      0.95 o
  -7   2   2        0.01        0.76      1.27 o
  -6   2   2       17.69       15.40      1.88 o
  -5   2   2        8.47        6.40      1.74 o
  -4   2   2       14.51       17.83      1.37 o
  -3   2   2       43.06       41.47      2.16 o
  -2   2   2      898.88      960.10     24.38 o
  -1   2   2       18.75       11.50      0.84 o
   0   2   2      459.02      349.16     22.78 o
   1   2   2       12.59       16.05      1.01 o
   2   2   2     2848.17     2905.92     79.99 o
   3   2   2       10.28        9.78      0.93 o
   4   2   2      220.04      224.42      9.70 o
   5   2   2        0.01        0.16      0.52 o
   6   2   2        9.01        9.89      1.49 o
   7   2   2       27.73       27.99      2.76 o
   8   2   2        0.76        0.30      0.91 o
   9   2   2        3.45        3.20      1.35 o
  -8   3   2      227.41      202.97     14.56 o
  -7   3   2        2.52        1.24      0.89 o
  -6   3   2        0.03       -0.27      0.64 o
  -5   3   2        0.52        0.55      0.61 o
  -4   3   2       38.44       41.33      2.48 o
  -3   3   2       13.09       14.55      1.06 o
  -2   3   2      262.39      268.80      7.67 o
  -1   3   2       37.15       38.52      3.28 o
   0   3   2      102.32      115.61      5.92 o
   1   3   2       39.26       45.48      2.19 o
   2   3   2        0.34        0.13      0.11 o
   3   3   2        0.14        0.11      0.23 o
   4   3   2      759.46      749.25     38.84 o
   5   3   2        1.86        2.27      0.59 o
   6   3   2      134.66      143.43      8.94 o
   7   3   2        4.21        3.43      0.78 o
   8   3   2       15.69       16.43      2.65 o
   9   3   2       16.48       22.36      4.09 o
  -8   4   2        2.70       -0.32      1.56 o
  -7   4   2        0.01        1.94      1.52 o
  -6   4   2      545.02      569.04     34.06 o
  -5   4   2       12.92       10.55      1.39 o
  -4   4   2        6.34        7.27      1.00 o
  -3   4   2       85.04       86.27      3.29 o
  -2   4   2       95.55      103.96      5.67 o
  -1   4   2       40.93       39.70      1.89 o
   0   4   2      206.12      315.93     21.43 o
   1   4   2        0.03       -0.04      0.46 o
   2   4   2      152.24      155.66      7.11 o
   3   4   2        4.82        6.08      0.64 o
   4   4   2       27.29       27.59      1.43 o
   5   4   2       39.41       42.23      2.24 o
   6   4   2      138.20      132.35      6.77 o
   7   4   2      104.65      110.01      5.90 o
   8   4   2      102.29       86.59      7.80 o
   9   4   2       11.45        9.60      2.88 o
  -7   5   2       30.00       33.53      4.92 o
  -6   5   2        9.82        6.62      2.13 o
  -5   5   2       24.55       23.49      3.50 o
  -4   5   2     1276.87     1272.26     71.77 o
  -3   5   2       35.14       42.42      2.90 o
  -2   5   2        7.96        6.65      0.88 o
  -1   5   2        3.70        4.28      0.57 o
   0   5   2      116.72      118.45      4.86 o
   1   5   2        3.94        2.87      0.39 o
   2   5   2      117.67      121.88      4.57 o
   3   5   2      194.51      198.71      8.90 o
   4   5   2        1.28        0.65      0.47 o
   5   5   2       41.60       46.49      2.36 o
   6   5   2       19.12       22.87      2.42 o
   7   5   2       29.14       28.94      4.13 o
   8   5   2      161.41      134.28     10.39 o
  -6   6   2       12.43       18.39      3.58 o
  -5   6   2       21.88       23.77      3.67 o
  -4   6   2        0.64        1.40      1.19 o
  -3   6   2       15.55       13.99      2.23 o
  -2   6   2     1190.25     1146.08     45.25 o
  -1   6   2       20.54       22.13      1.46 o
   0   6   2        0.00        0.38      0.29 o
   1   6   2        9.78        8.99      0.88 o
   2   6   2        9.05        8.08      0.89 o
   3   6   2        2.01        1.29      0.70 o
   4   6   2      177.70      155.22     10.04 o
   5   6   2       20.68       15.98      2.55 o
   6   6   2        4.81        3.71      1.58 o
   7   6   2        0.55        0.12      1.22 o
   8   6   2        3.95        3.85      1.94 o
  -5   7   2        0.00        1.70      1.46 o
  -4   7   2        1.65        1.56      1.38 o
  -3   7   2       43.12       45.87      4.11 o
  -2   7   2       13.14       13.33      2.05 o
  -1   7   2       63.31       54.17      3.93 o
   0   7   2      729.21      721.71     40.36 o
   1   7   2      140.58      129.48      7.86 o
   2   7   2       49.04       56.58      4.01 o
   3   7   2        1.87        1.11      0.85 o
   4   7   2        2.70        3.20      1.22 o
   5   7   2       12.30       12.94      2.35 o
   6   7   2        5.08        4.07      1.62 o
   7   7   2        4.49        4.50      1.90 o
  -4   8   2        6.71        7.03      2.13 o
  -3   8   2        3.97        3.75      1.48 o
  -2   8   2        6.84        6.82      1.68 o
  -1   8   2       32.06       34.63      3.40 o
   0   8   2        0.73        0.24      0.67 o
   1   8   2       13.65       10.98      1.62 o
   2   8   2      549.54      582.47     33.05 o
   3   8   2       43.87       39.53      3.42 o
   4   8   2      181.11      198.94     12.56 o
   5   8   2       12.82       14.56      2.59 o
   6   8   2        8.77       10.49      2.43 o
  -2   9   2        9.86       10.29      2.15 o
  -1   9   2        1.55        2.07      1.19 o
   0   9   2        0.06        1.68      1.01 o
   1   9   2        0.20        1.07      0.89 o
   2   9   2        0.07        1.13      0.81 o
   3   9   2        2.86        3.06      1.21 o
   4   9   2      180.53      205.04     13.04 o
  -4  -8   3        8.56        5.59      1.86 o
  -3  -8   3       31.98       30.32      3.93 o
  -2  -8   3       15.98       12.17      2.37 o
  -1  -8   3       10.46        9.09      2.11 o
   0  -8   3        7.66       12.49      2.53 o
   1  -8   3        2.92        4.43      1.74 o
   2  -8   3       13.58       24.54      3.77 o
  -6  -7   3        0.23        0.00      1.24 o
  -5  -7   3        0.23       -0.87      0.87 o
  -4  -7   3        4.71        5.97      1.82 o
  -3  -7   3       21.99       22.64      3.14 o
  -2  -7   3        3.80        3.32      1.36 o
  -1  -7   3       29.32       25.29      3.26 o
   0  -7   3       52.81       45.99      4.23 o
   1  -7   3        0.35        1.40      1.13 o
   2  -7   3       28.70       30.36      3.91 o
   3  -7   3        5.21        7.17      2.15 o
   4  -7   3       32.51       38.11      5.10 o
  -7  -6   3       15.12       17.82      3.44 o
  -6  -6   3        0.18        0.77      1.32 o
  -5  -6   3        1.33        0.53      1.21 o
  -4  -6   3        1.02       -0.20      0.91 o
  -3  -6   3        2.27        1.82      1.05 o
  -2  -6   3        5.78        5.18      1.40 o
  -1  -6   3       22.24       18.19      2.49 o
   0  -6   3        5.42        7.03      1.60 o
   1  -6   3       14.20       10.02      1.96 o
   2  -6   3       94.53       85.40      6.50 o
   3  -6   3        0.67        0.89      1.19 o
   4  -6   3       29.78       26.79      3.99 o
   5  -6   3        0.01        3.04      1.60 o
   6  -6   3       68.25       73.71      8.04 o
  -7  -5   3        4.78        3.69      1.72 o
  -6  -5   3        8.56        9.96      2.33 o
  -5  -5   3       23.66       21.64      2.07 o
  -4  -5   3        5.63        7.94      1.18 o
  -3  -5   3        4.55        3.84      0.81 o
  -2  -5   3        0.01        0.66      0.48 o
  -1  -5   3        9.69       11.37      1.17 o
   0  -5   3        9.75        9.50      1.24 o
   1  -5   3        8.93        8.19      3.03 o
   2  -5   3        7.67       10.16      1.30 o
   3  -5   3        0.74        0.38      0.66 o
   4  -5   3      202.95      186.29     12.60 o
   5  -5   3        7.83        7.72      2.21 o
   6  -5   3        0.58        4.07      2.09 o
   7  -5   3        0.88        2.57      2.15 o
  -8  -4   3        0.16        0.75      0.97 o
  -7  -4   3        5.19        3.35      1.09 o
  -6  -4   3        1.44        0.29      0.68 o
  -5  -4   3       28.50       31.77      2.61 o
  -4  -4   3       23.71       25.49      2.64 o
  -3  -4   3       13.75       16.83      2.05 o
  -2  -4   3      103.48      117.65      5.33 o
  -1  -4   3        0.02        0.25      0.36 o
   0  -4   3        3.28        3.35      0.54 o
   1  -4   3       81.14       92.41      4.40 o
   2  -4   3       22.41       23.62      1.97 o
   3  -4   3       30.26       34.65      2.69 o
   4  -4   3       13.11       12.64      1.67 o
   5  -4   3        4.18        3.63      1.13 o
   6  -4   3       99.02       89.12      6.21 o
   7  -4   3       10.61        8.04      2.73 o
  -8  -3   3        2.90        2.68      2.41 o
  -7  -3   3       54.70       55.90      4.19 o
  -6  -3   3        0.22       -0.45      0.74 o
  -5  -3   3        4.42        4.33      1.03 o
  -4  -3   3        4.80        6.36      0.76 o
  -3  -3   3      176.21      185.89      6.80 o
  -2  -3   3       69.91       75.02      3.64 o
  -1  -3   3       28.31       32.48      1.53 o
   0  -3   3     1025.86     1168.62     37.42 o
   1  -3   3       26.04       29.95      1.50 o
   2  -3   3       37.56       33.07      2.07 o
   3  -3   3       38.38       43.43      2.70 o
   4  -3   3        3.51        5.86      1.16 o
   5  -3   3        8.70        7.27      1.39 o
   6  -3   3       22.99       19.14      2.31 o
   7  -3   3       13.50       13.71      2.14 o
   8  -3   3       34.39       34.36      3.60 o
  -9  -2   3        2.60        3.08      2.48 o
  -8  -2   3        0.77        1.31      1.07 o
  -7  -2   3        4.20        4.33      1.19 o
  -6  -2   3        0.90        0.81      0.69 o
  -5  -2   3      133.55      147.32      6.98 o
  -4  -2   3       14.88       14.62      1.52 o
  -3  -2   3       12.09       12.03      2.07 o
  -2  -2   3      334.62      377.65     24.55 o
  -1  -2   3      114.93      115.57      3.57 o
   0  -2   3      104.41      123.72      3.77 o
   1  -2   3        5.32        4.17      0.58 o
   2  -2   3     1842.94     1995.40    119.91 o
   3  -2   3       19.59       24.26      4.73 o
   4  -2   3        5.12        8.09      1.29 o
   5  -2   3       18.69       22.72      2.31 o
   6  -2   3       10.73        8.90      1.65 o
   7  -2   3        0.02        0.71      1.28 o
   8  -2   3        0.66        1.08      1.11 o
  -9  -1   3        1.58       -0.81      1.26 o
  -8  -1   3       30.10       29.18      4.23 o
  -7  -1   3        0.00        2.35      1.52 o
  -6  -1   3        3.11        5.16      1.72 o
  -5  -1   3       97.57      109.09      7.70 o
  -4  -1   3        8.83       13.16      2.03 o
  -3  -1   3      115.68      124.71      5.66 o
  -2  -1   3      123.02      120.77      4.33 o
  -1  -1   3       52.35       56.28      1.90 o
   0  -1   3      422.04      401.25     11.30 o
   1  -1   3        1.60        1.07      0.39 o
   2  -1   3      199.54      173.84      5.23 o
   3  -1   3        1.04       -0.32      0.42 o
   4  -1   3      598.86      591.08     53.76 o
   5  -1   3        4.22        3.95      1.01 o
   6  -1   3        0.26       -0.51      0.65 o
   7  -1   3        3.25        6.20      1.88 o
   8  -1   3        0.33       -0.07      0.88 o
   9  -1   3        0.37        1.89      1.31 o
  -9   0   3       12.24       13.35      2.17 o
  -8   0   3      100.26       90.45      5.39 o
  -7   0   3        1.01        0.04      0.77 o
  -6   0   3      133.40      138.32      6.88 o
  -5   0   3        2.27        1.73      0.68 o
  -4   0   3      127.97      142.49     12.50 o
  -3   0   3      169.02      176.05      7.74 o
  -2   0   3        6.30        5.17      0.71 o
  -1   0   3      212.77      230.89     10.15 o
   0   0   3     2121.92     1838.45     79.01 o
   1   0   3      249.25      226.90      7.54 o
   2   0   3      220.64      205.66     10.36 o
   3   0   3      103.61       96.68      4.60 o
   4   0   3      103.45       87.79      4.50 o
   5   0   3        0.13        0.86      1.20 o
   6   0   3      431.27      428.84     18.39 o
   7   0   3        0.92        1.41      0.89 o
   8   0   3       17.71       18.45      2.50 o
   9   0   3       24.70       25.37      3.12 o
  -9   1   3        1.53        0.37      1.04 o
  -8   1   3        0.01        1.41      0.96 o
  -7   1   3       17.50       19.96      2.29 o
  -6   1   3      205.81      228.27     10.31 o
  -5   1   3        4.14        3.09      0.82 o
  -4   1   3      443.67      462.88     18.95 o
  -3   1   3       84.82       81.71      3.20 o
  -2   1   3      618.08      601.85     15.41 o
  -1   1   3        0.06        1.27      0.25 o
   0   1   3      278.20      280.07     10.59 o
   1   1   3      130.30      143.40      5.76 o
   2   1   3     1650.89     1559.41     43.10 o
   3   1   3       34.16       32.01      2.38 o
   4   1   3       45.92       47.32      2.82 o
   5   1   3        4.56        4.02      0.94 o
   6   1   3       77.78       72.43      5.11 o
   7   1   3       41.74       44.72      5.21 o
   8   1   3      134.08      131.42      7.15 o
   9   1   3        9.06        6.57      1.71 o
  -8   2   3        0.43        0.80      0.91 o
  -7   2   3        4.71        4.85      1.24 o
  -6   2   3        0.80        1.94      0.94 o
  -5   2   3        5.34        4.61      0.77 o
  -4   2   3      245.41      265.92      9.55 o
  -3   2   3       10.57       10.93      0.82 o
  -2   2   3     1117.59     1133.40     28.65 o
  -1   2   3      163.45      157.48      4.77 o
   0   2   3     1417.32     1381.41     53.81 o
   1   2   3        4.16        2.17      0.31 o
   2   2   3        4.02        3.68      0.64 o
   3   2   3        6.67        7.65      0.78 o
   4   2   3     1129.96     1147.70     45.48 o
   5   2   3       12.73       12.44      1.54 o
   6   2   3        9.14        6.18      1.20 o
   7   2   3        0.11        0.47      1.53 o
   8   2   3       31.34       39.85      3.63 o
   9   2   3       10.13       10.59      2.06 o
  -8   3   3        6.10        3.50      1.94 o
  -7   3   3        1.81        1.94      0.95 o
  -6   3   3        0.67        1.15      0.71 o
  -5   3   3       15.10       18.72      1.85 o
  -4   3   3        0.22       -0.17      0.38 o
  -3   3   3       25.71       29.50      1.52 o
  -2   3   3      212.62      217.16      7.27 o
  -1   3   3       10.78        9.15      0.58 o
   0   3   3     2207.20     2207.20    139.06 o
   1   3   3      509.69      504.90     21.19 o
   2   3   3      938.66      970.68     38.07 o
   3   3   3      149.17      154.90      5.43 o
   4   3   3       28.22       29.82      2.04 o
   5   3   3       11.45       10.94      1.38 o
   6   3   3      134.99      128.53      6.40 o
   7   3   3        0.37       -0.70      1.03 o
   8   3   3        0.15        0.94      0.92 o
   9   3   3        2.24        2.61      1.25 o
  -8   4   3        8.08        7.45      2.49 o
  -7   4   3       42.44       38.05      5.08 o
  -6   4   3       15.30       15.86      3.10 o
  -5   4   3        3.96        4.73      0.98 o
  -4   4   3       45.93       51.43      2.80 o
  -3   4   3       65.87       64.60      3.49 o
  -2   4   3        2.55        4.39      1.08 o
  -1   4   3      300.38      321.88     11.02 o
   0   4   3        0.72        0.83      0.91 o
   1   4   3       37.41       43.26      4.23 o
   2   4   3      666.53      681.72     22.94 o
   3   4   3       38.51       44.27      1.64 o
   4   4   3      113.17      114.46      4.62 o
   5   4   3        0.20       -0.40      0.40 o
   6   4   3       38.33       35.76      6.72 o
   7   4   3       20.72       26.47      2.58 o
   8   4   3       14.99       18.69      3.69 o
   9   4   3       24.23       21.59      4.23 o
  -7   5   3        0.41        1.15      1.64 o
  -6   5   3        0.00       -0.20      1.21 o
  -5   5   3       43.39       42.85      4.86 o
  -4   5   3       41.61       44.85      4.66 o
  -3   5   3       12.21       14.98      2.51 o
  -2   5   3      215.55      213.04      8.94 o
  -1   5   3        5.02        4.86      0.86 o
   0   5   3       17.38       15.31      2.90 o
   1   5   3       30.95       28.65      3.97 o
   2   5   3        0.45        0.12      0.61 o
   3   5   3        5.66        5.59      0.75 o
   4   5   3      479.79      499.98     17.36 o
   5   5   3       12.46       11.91      1.89 o
   6   5   3      105.75      114.72      6.17 o
   7   5   3        1.92        2.57      1.00 o
   8   5   3        0.54       -0.53      1.42 o
  -6   6   3       60.38       61.76      6.70 o
  -5   6   3        9.16       10.19      2.43 o
  -4   6   3        0.16        2.49      1.38 o
  -3   6   3        9.34       12.05      2.05 o
  -2   6   3      323.88      307.25     12.66 o
  -1   6   3        8.17        9.04      0.85 o
   0   6   3       41.68       43.31      1.96 o
   1   6   3        4.84        5.46      1.21 o
   2   6   3      130.67      126.95      7.72 o
   3   6   3       24.67       29.15      1.76 o
   4   6   3        8.14        6.19      1.23 o
   5   6   3       10.39       14.25      1.86 o
   6   6   3      218.82      219.01     16.15 o
   7   6   3        0.01       -1.03      1.15 o
   8   6   3        9.54       10.04      2.83 o
  -5   7   3        0.74        0.99      1.42 o
  -4   7   3       32.53       32.02      4.01 o
  -3   7   3        0.97        3.04      1.32 o
  -2   7   3        0.65        0.57      0.77 o
  -1   7   3       15.53       14.90      1.80 o
   0   7   3      535.73      514.26     20.35 o
   1   7   3       27.90       25.89      1.42 o
   2   7   3       12.24       11.81      1.48 o
   3   7   3       18.90       15.86      2.05 o
   4   7   3       21.06       16.50      2.33 o
   5   7   3        4.80        3.95      1.48 o
   6   7   3        8.18        5.87      1.90 o
   7   7   3        0.44        0.85      1.34 o
  -4   8   3       30.79       22.90      3.52 o
  -3   8   3        6.67        8.48      2.02 o
  -2   8   3       26.78       26.41      3.06 o
  -1   8   3        0.60        1.48      0.91 o
   0   8   3        0.05       -0.49      0.53 o
   1   8   3        0.49        0.61      0.59 o
   2   8   3      432.02      437.15     24.89 o
   3   8   3        2.05        2.35      1.03 o
   4   8   3        0.56        1.42      1.21 o
   5   8   3        0.67        0.85      1.05 o
   6   8   3       10.35        8.24      2.13 o
  -2   9   3        3.31        2.86      1.48 o
  -1   9   3        2.39        1.78      1.11 o
   0   9   3        1.19        1.42      0.93 o
   1   9   3        2.31        5.63      1.19 o
   2   9   3       15.27       16.87      2.07 o
   3   9   3        6.47        7.68      1.50 o
   4   9   3      362.62      398.51     23.51 o
  -3  -8   4       45.64       43.64      5.00 o
  -2  -8   4        0.35       -0.10      1.11 o
  -1  -8   4        0.04       -0.79      0.79 o
   0  -8   4       21.77       21.08      3.36 o
   1  -8   4        5.63        4.66      1.84 o
   2  -8   4        7.99        6.84      2.21 o
  -5  -7   4        1.26       -0.77      1.05 o
  -4  -7   4        1.24        2.09      1.48 o
  -3  -7   4       39.33       44.35      4.94 o
  -2  -7   4       89.23       83.98      6.54 o
  -1  -7   4      133.74      130.11      9.13 o
   0  -7   4        0.57        3.22      1.42 o
   1  -7   4        1.20        2.03      1.34 o
   2  -7   4       15.92       17.25      3.00 o
   3  -7   4        6.00        3.87      1.88 o
   4  -7   4        2.46        1.50      1.70 o
  -6  -6   4        0.84       -0.73      1.13 o
  -5  -6   4       15.82       13.30      2.69 o
  -4  -6   4        6.07        6.10      1.80 o
  -3  -6   4       12.80       11.30      2.19 o
  -2  -6   4        0.96       -0.02      0.77 o
  -1  -6   4       25.83       33.45      3.77 o
   0  -6   4       76.97       66.48      5.35 o
   1  -6   4      147.96      121.02      8.51 o
   2  -6   4        0.25        0.28      0.91 o
   3  -6   4        0.89        0.71      1.22 o
   4  -6   4        0.93        1.50      1.28 o
   5  -6   4        0.70        0.34      1.44 o
  -7  -5   4        3.59        0.61      1.38 o
  -6  -5   4       34.22       23.51      3.58 o
  -5  -5   4        6.02        4.04      1.07 o
  -4  -5   4        2.63        3.18      1.12 o
  -3  -5   4        4.22        5.31      0.93 o
  -2  -5   4       13.97       10.82      2.38 o
  -1  -5   4        9.58        9.68      1.27 o
   0  -5   4        0.71        0.40      1.09 o
   1  -5   4        0.63        0.45      0.50 o
   2  -5   4       48.49       40.39      4.35 o
   3  -5   4       58.87       46.55      3.21 o
   4  -5   4        3.71        0.40      1.09 o
   5  -5   4        0.38       -0.63      1.15 o
   6  -5   4        3.55        3.22      2.07 o
  -8  -4   4       51.57       51.70      6.18 o
  -7  -4   4       35.65       38.01      3.29 o
  -6  -4   4        0.01        0.23      1.32 o
  -5  -4   4       14.87       13.78      1.68 o
  -4  -4   4       67.73       65.70      3.68 o
  -3  -4   4       27.64       25.34      2.09 o
  -2  -4   4       73.65       72.46      3.67 o
  -1  -4   4        0.77        0.47      0.41 o
   0  -4   4        4.24        3.97      1.30 o
   1  -4   4        0.09       -0.34      0.34 o
   2  -4   4       13.31       16.93      2.66 o
   3  -4   4       23.02       24.44      2.45 o
   4  -4   4       42.81       37.36      3.09 o
   5  -4   4        2.15        0.15      0.99 o
   6  -4   4       31.69       26.72      2.94 o
   7  -4   4        0.00        2.03      1.90 o
  -8  -3   4        3.67        4.22      1.33 o
  -7  -3   4       31.29       27.49      2.77 o
  -6  -3   4       70.72       71.68      4.27 o
  -5  -3   4       34.95       35.98      2.82 o
  -4  -3   4       67.62       69.14      3.06 o
  -3  -3   4        4.07        4.63      0.90 o
  -2  -3   4      101.38      100.06      4.71 o
  -1  -3   4       71.99       79.96      3.87 o
   0  -3   4      278.07      291.76     12.09 o
   1  -3   4       22.38       22.01      1.75 o
   2  -3   4       22.41       27.31      2.97 o
   3  -3   4        3.76        4.80      0.99 o
   4  -3   4       35.41       40.57      3.16 o
   5  -3   4        3.66        2.58      2.12 o
   6  -3   4       22.65       19.25      2.42 o
   7  -3   4        0.52        0.89      1.04 o
   8  -3   4       22.40       19.81      3.91 o
  -8  -2   4        0.25       -0.40      0.79 o
  -7  -2   4        3.61        1.98      1.68 o
  -6  -2   4       24.85       20.69      3.20 o
  -5  -2   4        2.03        2.10      0.81 o
  -4  -2   4      144.71      144.01      5.42 o
  -3  -2   4       31.97       26.09      1.99 o
  -2  -2   4      425.95      438.93     17.82 o
  -1  -2   4       15.19       15.60      1.33 o
   0  -2   4      126.58      133.14      8.02 o
   1  -2   4        3.29        1.96      0.54 o
   2  -2   4       97.73       76.55     10.48 o
   3  -2   4        5.95        6.54      1.08 o
   4  -2   4       12.61       15.11      1.75 o
   5  -2   4        8.94       10.43      1.66 o
   6  -2   4        0.93        0.83      0.86 o
   7  -2   4        0.01        0.76      0.92 o
   8  -2   4        0.06        0.66      1.67 o
  -9  -1   4       10.28       12.49      3.00 o
  -8  -1   4       10.26       14.44      3.06 o
  -7  -1   4        0.63        0.04      1.03 o
  -6  -1   4        1.97        0.69      1.03 o
  -5  -1   4       14.81       10.69      2.05 o
  -4  -1   4      112.23      109.86      5.34 o
  -3  -1   4       48.42       50.18      2.82 o
  -2  -1   4      406.56      435.61     17.63 o
  -1  -1   4        5.25        7.30      0.59 o
   0  -1   4      392.10      398.37     13.92 o
   1  -1   4       57.12       57.12      2.32 o
   2  -1   4      150.83      133.25     11.81 o
   3  -1   4        2.95        2.66      0.73 o
   4  -1   4       14.47       19.18      2.28 o
   5  -1   4       16.50       14.99      1.86 o
   6  -1   4        0.31       -0.14      0.75 o
   7  -1   4        0.38       -0.63      0.72 o
   8  -1   4        0.04       -0.02      0.91 o
   9  -1   4        0.75        0.60      1.95 o
  -9   0   4        0.01        1.38      1.62 o
  -8   0   4       28.92       34.35      4.62 o
  -7   0   4       29.00       26.69      3.77 o
  -6   0   4       14.56       14.31      1.84 o
  -5   0   4        2.00        3.89      1.28 o
  -4   0   4        4.81        5.43      1.26 o
  -3   0   4       33.18       36.80      3.08 o
  -2   0   4      172.00      174.12      6.07 o
  -1   0   4      353.72      351.82     10.00 o
   0   0   4      544.42      545.28     17.64 o
   1   0   4       11.66       12.04      0.72 o
   2   0   4       36.88       36.77      1.46 o
   3   0   4        3.52        4.20      0.89 o
   4   0   4       65.48       69.99      3.83 o
   5   0   4        0.55        0.48      0.68 o
   6   0   4       76.63       79.65      4.71 o
   7   0   4        1.24        1.64      1.00 o
   8   0   4        0.55        1.15      1.09 o
   9   0   4        1.66        0.85      1.18 o
  -9   1   4        0.07        0.47      1.46 o
  -8   1   4        0.79        0.39      0.93 o
  -7   1   4        0.25        0.54      0.91 o
  -6   1   4       88.27       94.17      9.09 o
  -5   1   4       62.56       63.39      5.68 o
  -4   1   4        1.71        3.83      0.80 o
  -3   1   4       24.82       27.04      2.82 o
  -2   1   4       24.10       29.66      1.42 o
  -1   1   4       29.44       25.82      1.03 o
   0   1   4       28.80       24.40      0.92 o
   1   1   4      173.49      191.98      5.56 o
   2   1   4      131.06      112.71      4.57 o
   3   1   4        0.47       -0.25      0.25 o
   4   1   4       19.38       21.05      1.93 o
   5   1   4        0.07       -0.49      0.49 o
   6   1   4       67.27       68.87      5.43 o
   7   1   4        3.47        2.56      1.08 o
   8   1   4      162.02      147.52      7.87 o
   9   1   4        0.08        0.08      0.94 o
  -8   2   4        0.35       -0.81      0.81 o
  -7   2   4        0.00        1.24      0.85 o
  -6   2   4       51.74       56.15      3.66 o
  -5   2   4       20.57       17.00      2.13 o
  -4   2   4      268.49      283.46     11.99 o
  -3   2   4       11.90       13.09      0.91 o
  -2   2   4       13.71       15.94      0.79 o
  -1   2   4        0.13        0.03      0.16 o
   0   2   4       30.81       32.46      1.23 o
   1   2   4       28.80       33.44      1.59 o
   2   2   4        0.36        0.62      0.23 o
   3   2   4        5.89        6.51      0.72 o
   4   2   4       28.51       33.05      3.58 o
   5   2   4        3.39        3.27      0.87 o
   6   2   4       82.00       86.78      8.39 o
   7   2   4       25.41       27.52      6.17 o
   8   2   4       29.57       26.67      4.55 o
   9   2   4        0.41       -0.70      0.88 o
  -8   3   4       46.56       47.81      5.89 o
  -7   3   4       10.90        8.21      1.66 o
  -6   3   4        5.01        6.17      1.18 o
  -5   3   4        3.90        3.71      0.87 o
  -4   3   4       82.85       83.32      4.14 o
  -3   3   4       67.40       70.05      2.80 o
  -2   3   4      974.15     1138.12     32.49 o
  -1   3   4       26.14       27.34      1.30 o
   0   3   4      198.02      204.99      7.03 o
   1   3   4       30.60       35.34      1.61 o
   2   3   4       74.70       71.83      3.25 o
   3   3   4      196.71      218.44      6.42 o
   4   3   4        3.75        4.89      0.83 o
   5   3   4       22.87       25.80      3.80 o
   6   3   4       23.40       23.63      4.10 o
   7   3   4        0.92        0.75      0.89 o
   8   3   4        7.26        6.83      2.40 o
   9   3   4        2.17        3.71      2.15 o
  -8   4   4        6.82        9.82      2.83 o
  -7   4   4        1.03        1.72      1.58 o
  -6   4   4       53.31       64.24      5.83 o
  -5   4   4        7.42        7.81      1.14 o
  -4   4   4       64.24       70.54      5.76 o
  -3   4   4        6.36        6.91      0.49 o
  -2   4   4       31.50       25.64      1.45 o
  -1   4   4       80.10       77.37      2.94 o
   0   4   4     1300.94     1550.65     98.58 o
   1   4   4      155.82      150.34     11.06 o
   2   4   4      576.42      625.82     21.06 o
   3   4   4        0.88        0.42      0.36 o
   4   4   4      113.37      115.19      4.65 o
   5   4   4        0.59        0.21      0.66 o
   6   4   4        0.98        0.65      1.01 o
   7   4   4        0.20        0.38      0.82 o
   8   4   4        9.24        9.40      2.69 o
   9   4   4       15.24        9.60      3.00 o
  -7   5   4        8.90       11.95      2.96 o
  -6   5   4       28.07       22.96      3.75 o
  -5   5   4        5.60        6.56      1.92 o
  -4   5   4       40.91       35.60      3.99 o
  -3   5   4        0.00        0.59      0.57 o
  -2   5   4      107.86      105.23      4.75 o
  -1   5   4        1.86        2.49      0.41 o
   0   5   4        1.71        0.97      1.15 o
   1   5   4        2.53        2.61      1.44 o
   2   5   4      387.93      429.73     14.70 o
   3   5   4       17.13       12.12      1.09 o
   4   5   4      198.92      210.52      7.86 o
   5   5   4        8.82        7.64      1.40 o
   6   5   4        6.17        7.71      1.47 o
   7   5   4        2.08        1.60      1.31 o
   8   5   4        3.85        6.32      2.37 o
  -6   6   4       67.93       81.02      7.01 o
  -5   6   4       20.85       23.00      3.52 o
  -4   6   4       38.87       38.86      4.33 o
  -3   6   4       17.71       15.05      2.27 o
  -2   6   4       31.55       25.52      1.74 o
  -1   6   4        5.49        6.09      0.68 o
   1   6   4        6.62        8.93      2.47 o
   2   6   4       12.58       16.75      1.06 o
   3   6   4        1.98        1.90      0.53 o
   4   6   4       53.51       57.01      4.65 o
   5   6   4       16.85       15.95      1.98 o
   6   6   4      121.87      118.91      6.49 o
   7   6   4        0.01       -0.63      0.77 o
   8   6   4        8.76        8.06      2.65 o
  -5   7   4        0.00        0.51      1.26 o
  -4   7   4       84.51       86.09      6.72 o
  -3   7   4        9.74       11.73      2.11 o
  -2   7   4       27.32       22.07      2.51 o
  -1   7   4        3.62        4.37      0.91 o
   0   7   4        2.23        2.21      0.49 o
   1   7   4        3.99        4.43      0.64 o
   2   7   4        3.03        1.64      0.67 o
   3   7   4        4.28        4.93      1.05 o
   4   7   4        0.06        0.68      1.04 o
   5   7   4       13.12       18.82      2.36 o
   6   7   4       16.16       14.54      2.77 o
   7   7   4        0.20       -0.83      1.22 o
  -4   8   4       82.29       88.37      7.03 o
  -3   8   4        0.30        0.59      1.09 o
  -2   8   4       76.97       82.01      5.83 o
  -1   8   4        4.23        3.42      1.05 o
   0   8   4       10.72        9.92      1.28 o
   1   8   4        2.34        2.81      0.67 o
   2   8   4        2.21        1.96      0.73 o
   3   8   4       18.72       22.70      2.49 o
   4   8   4       25.64       26.67      3.06 o
   5   8   4        0.25        1.05      1.13 o
   6   8   4        4.15        1.48      1.42 o
  -2   9   4       84.77       82.52      6.06 o
  -1   9   4        0.14        1.17      0.97 o
   2   9   4        0.00        0.26      0.67 o
   3   9   4        2.11        1.36      0.85 o
   4   9   4        5.89        4.46      1.44 o
  -2  -8   5        0.01        0.69      1.36 o
  -1  -8   5        3.23        2.25      1.54 o
   0  -8   5       18.65       24.67      3.79 o
  -5  -7   5        2.90        8.04      2.35 o
  -4  -7   5        5.55        8.40      2.29 o
  -3  -7   5       70.77       71.99      6.14 o
  -2  -7   5      101.10       91.53      7.15 o
  -1  -7   5        0.38       -0.57      0.97 o
   0  -7   5        0.02       -0.02      1.07 o
   1  -7   5        2.04        1.84      1.40 o
   2  -7   5       57.65       55.00      5.97 o
   3  -7   5       13.56       20.35      3.75 o
  -5  -6   5        0.92        2.13      1.48 o
  -4  -6   5        1.30        1.54      1.21 o
  -3  -6   5        3.07        4.17      1.54 o
  -2  -6   5       71.16       59.70      5.12 o
  -1  -6   5      105.29      106.11      7.76 o
   0  -6   5      264.45      236.20     15.05 o
   1  -6   5       29.48       28.07      3.79 o
   2  -6   5        0.11       -0.77      0.77 o
   3  -6   5        0.11       -0.97      0.99 o
   4  -6   5       62.15       59.96      6.72 o
   5  -6   5        0.60        5.47      2.45 o
  -7  -5   5        0.00        0.16      1.42 o
  -6  -5   5       10.39        9.19      2.39 o
  -5  -5   5       86.81       80.03      4.56 o
  -4  -5   5       11.96       11.62      1.57 o
  -3  -5   5       26.70       22.15      2.05 o
  -2  -5   5        0.00       -0.40      0.47 o
  -1  -5   5       37.59       29.48      2.30 o
   0  -5   5       63.86       63.50      5.82 o
   1  -5   5      143.39      140.86      9.58 o
   2  -5   5      209.14      167.52     10.07 o
   3  -5   5       98.32       97.00      5.24 o
   4  -5   5        2.50        3.87      1.78 o
   5  -5   5        2.05        0.95      1.44 o
   6  -5   5       23.71       23.71      4.37 o
  -7  -4   5       24.37       27.37      3.22 o
  -6  -4   5        6.19        5.50      1.72 o
  -5  -4   5        1.28        0.26      0.88 o
  -4  -4   5        2.13        2.43      0.84 o
  -3  -4   5      112.82      103.50      8.62 o
  -2  -4   5       30.78       32.48      2.28 o
  -1  -4   5       33.84       27.19      2.12 o
   0  -4   5       47.87       45.68      2.71 o
   1  -4   5       32.26       36.52      3.51 o
   2  -4   5       35.69       34.29      2.73 o
   3  -4   5       89.01       80.29      4.48 o
   4  -4   5      114.65       96.91      5.36 o
   5  -4   5      111.85       92.06     13.04 o
   6  -4   5        3.42        4.76      1.45 o
   7  -4   5        4.73        1.40      1.78 o
  -8  -3   5       66.97       62.31      4.77 o
  -7  -3   5       76.15       74.66      4.68 o
  -6  -3   5      164.37      164.87      8.05 o
  -5  -3   5        6.15        8.40      1.33 o
  -4  -3   5        0.19        0.72      0.47 o
  -3  -3   5       21.70       19.00      1.80 o
  -2  -3   5       43.59       39.66      4.61 o
  -1  -3   5       42.80       46.91      2.66 o
   0  -3   5      200.72      229.21     11.30 o
   1  -3   5       40.91       38.90      2.44 o
   2  -3   5      111.23      112.86      5.48 o
   3  -3   5       31.89       36.86      4.43 o
   4  -3   5       12.23       10.70      1.93 o
   5  -3   5       28.60       25.60      2.68 o
   6  -3   5       52.22       52.91      4.41 o
   7  -3   5       61.75       70.99      5.45 o
   8  -3   5        0.12       -0.59      1.46 o
  -8  -2   5       20.66       22.66      2.72 o
  -7  -2   5        0.26       -0.63      0.63 o
  -6  -2   5       31.95       28.16      2.65 o
  -5  -2   5      194.63      198.52      9.10 o
  -4  -2   5      245.82      276.12     11.94 o
  -3  -2   5        4.28        2.24      1.02 o
  -2  -2   5       60.60       53.54      2.92 o
  -1  -2   5       15.52       17.20      1.81 o
   0  -2   5      276.65      294.63     12.26 o
   1  -2   5        5.46        3.88      0.72 o
   2  -2   5      316.95      272.13     16.40 o
   3  -2   5        6.55        7.95      1.23 o
   4  -2   5       89.25       91.78      4.92 o
   5  -2   5       19.30       26.06      2.67 o
   6  -2   5        3.85        6.77      3.46 o
   7  -2   5        9.35       10.16      1.98 o
   8  -2   5       24.92       27.00      3.33 o
  -8  -1   5        0.29       -0.31      0.83 o
  -7  -1   5        0.20       -0.34      0.68 o
  -6  -1   5       18.43       19.00      2.95 o
  -5  -1   5       12.92       15.13      2.05 o
  -4  -1   5       31.49       33.18      3.76 o
  -3  -1   5      330.74      358.73     14.93 o
  -2  -1   5      902.60      910.24     36.14 o
  -1  -1   5       25.67       29.31      1.82 o
   0  -1   5      255.13      203.87      8.61 o
   1  -1   5       74.29       79.65      6.45 o
   2  -1   5      441.08      421.92     17.29 o
   3  -1   5       25.36       31.40      2.48 o
   4  -1   5      200.96      176.54      8.19 o
   5  -1   5        5.86        7.72      1.41 o
   6  -1   5       21.25       20.04      3.44 o
   7  -1   5        8.03        5.53      1.75 o
   8  -1   5        5.71        8.45      2.01 o
  -8   0   5        6.85        8.83      2.35 o
  -7   0   5        1.36        3.40      1.50 o
  -6   0   5        0.92        1.86      1.22 o
  -5   0   5       18.48       18.16      2.63 o
  -4   0   5       23.25       22.07      1.85 o
  -3   0   5        0.47       -0.17      0.39 o
  -2   0   5        3.64        2.98      1.55 o
  -1   0   5      843.85      938.31     30.19 o
   0   0   5     1033.99     1005.98     27.92 o
   1   0   5      374.35      403.55     13.30 o
   2   0   5      694.94      689.01     27.55 o
   3   0   5       72.72       73.72      6.23 o
   4   0   5      124.86      110.05     15.23 o
   5   0   5        3.62        1.92      2.74 o
   6   0   5      111.69      103.07      5.71 o
   7   0   5        3.02        2.67      1.20 o
   8   0   5        0.01       -0.01      1.09 o
   9   0   5        2.33        4.37      1.58 o
  -8   1   5        6.98        7.86      2.27 o
  -7   1   5       18.03       14.38      2.25 o
  -6   1   5        7.88       10.15      1.56 o
  -5   1   5        1.23        0.94      0.62 o
  -4   1   5       29.35       30.83      2.06 o
  -3   1   5       54.28       51.75      2.82 o
  -2   1   5      104.06      114.15      4.17 o
  -1   1   5        3.51        5.08      0.74 o
   0   1   5      358.72      372.23     15.52 o
   1   1   5      147.67      157.45      4.68 o
   2   1   5      638.91      595.71     22.64 o
   3   1   5       52.91       53.63      2.93 o
   4   1   5      260.01      263.55     11.41 o
   5   1   5        0.90        0.70      0.63 o
   6   1   5       28.61       26.55      2.69 o
   7   1   5        2.79        2.73      1.29 o
   8   1   5       50.35       43.47      3.98 o
   9   1   5        0.06        0.02      1.04 o
  -8   2   5       14.25       14.73      2.11 o
  -7   2   5        1.32        0.63      0.83 o
  -6   2   5       32.47       29.44      3.56 o
  -5   2   5       84.10       82.42      4.37 o
  -4   2   5      170.51      187.82      8.29 o
  -3   2   5      149.41      149.80      5.57 o
  -2   2   5        1.27        1.24      0.32 o
  -1   2   5        1.04        0.43      0.22 o
   0   2   5       30.96       26.14      1.01 o
   1   2   5       27.39       26.35      1.00 o
   2   2   5       80.02       81.14      2.61 o
   3   2   5        7.20        7.06      0.83 o
   4   2   5      271.81      300.87     15.31 o
   5   2   5        1.16        1.96      0.79 o
   6   2   5       45.87       50.78      3.54 o
   7   2   5        3.33        3.35      1.19 o
   8   2   5       11.93       10.92      1.94 o
   9   2   5       10.37        6.53      1.76 o
  -8   3   5        0.36        1.09      1.62 o
  -7   3   5       73.51       76.47      6.80 o
  -6   3   5       12.64       14.39      6.32 o
  -5   3   5        8.98        8.77      1.71 o
  -4   3   5        4.69        3.47      0.76 o
  -3   3   5       33.10       38.62      1.82 o
  -2   3   5      370.40      412.35     10.67 o
  -1   3   5      146.23      163.21      5.84 o
   0   3   5       83.50       90.90      3.84 o
   1   3   5        5.26        8.12      0.70 o
   2   3   5        0.17       -0.12      0.12 o
   3   3   5       35.49       38.68      1.77 o
   4   3   5        7.85        8.53      2.06 o
   5   3   5       45.06       50.00      3.05 o
   6   3   5       95.64       98.89      5.27 o
   7   3   5        6.89        7.18      1.48 o
   8   3   5        0.26        0.39      0.85 o
   9   3   5        1.26       -0.08      1.64 o
  -7   4   5        1.89        3.06      1.72 o
  -6   4   5       20.90       17.62      3.14 o
  -5   4   5       25.22       27.66      3.65 o
  -4   4   5       36.42       32.71      2.08 o
  -3   4   5        0.04        0.61      0.21 o
  -2   4   5      113.30      114.50      6.29 o
  -1   4   5        0.05       -0.04      0.42 o
   0   4   5      472.47      486.21     24.46 o
   1   4   5       93.76       99.26      3.65 o
   2   4   5       99.68       95.35      4.17 o
   3   4   5       23.61       25.19      1.84 o
   4   4   5        2.52        2.95      0.81 o
   5   4   5        0.82        1.53      0.67 o
   6   4   5        0.14        0.36      0.68 o
   7   4   5        0.94        1.62      0.88 o
   8   4   5        7.76        7.51      2.43 o
  -7   5   5        2.59        2.09      1.72 o
  -6   5   5        1.15        1.92      1.50 o
  -5   5   5       16.60       19.36      3.10 o
  -4   5   5       64.74       56.38      4.76 o
  -3   5   5        2.50        1.85      0.66 o
  -2   5   5       62.89       56.90      2.56 o
  -1   5   5        1.72        1.36      0.35 o
   0   5   5      240.34      250.56     17.88 o
   1   5   5        5.58        9.11      2.31 o
   2   5   5      367.28      388.76     13.36 o
   3   5   5        1.97        2.41      0.69 o
   4   5   5        0.53        0.35      0.70 o
   5   5   5        7.71        8.10      1.43 o
   6   5   5        7.83        7.33      1.43 o
   7   5   5        0.45        1.57      1.00 o
   8   5   5        1.58        0.65      1.46 o
  -6   6   5       26.44       24.77      3.83 o
  -5   6   5        3.76        6.18      1.94 o
  -4   6   5        3.86        3.89      1.36 o
  -3   6   5       24.67       27.28      3.10 o
  -2   6   5      146.83      137.99      6.08 o
  -1   6   5        0.76        1.27      0.36 o
   0   6   5       75.10       66.56      6.50 o
   1   6   5        3.33        0.95      1.40 o
   2   6   5       94.04       82.28      3.26 o
   3   6   5        0.33        0.77      0.46 o
   4   6   5      231.08      231.95     10.93 o
   5   6   5        0.13        0.86      0.91 o
   6   6   5        8.75        9.00      1.65 o
   7   6   5        3.70        6.17      1.55 o
   8   6   5        6.29        4.15      2.15 o
  -5   7   5       13.76       12.25      2.63 o
  -4   7   5       44.17       45.48      4.86 o
  -3   7   5        1.98       -0.43      0.85 o
  -2   7   5        6.62        5.18      1.26 o
  -1   7   5       15.75       18.39      1.84 o
   1   7   5        1.28        0.97      1.60 o
   2   7   5       46.44       45.86      2.10 o
   3   7   5        4.88        5.13      1.01 o
   4   7   5       17.08       15.48      1.89 o
   5   7   5        0.01        3.64      2.05 o
   6   7   5      128.77      120.40      6.69 o
   7   7   5        4.49        5.95      2.21 o
  -4   8   5       50.18       76.79      6.24 o
  -3   8   5       16.75       16.63      2.51 o
  -2   8   5       38.45       36.17      3.22 o
  -1   8   5        2.86        2.37      0.87 o
   0   8   5       14.01       11.58      1.21 o
   2   8   5       44.83       51.42      3.50 o
   3   8   5        1.12        1.32      0.81 o
   4   8   5       22.62       25.05      2.96 o
   5   8   5        0.73        0.53      1.15 o
   6   8   5        0.16       -0.32      1.13 o
   3   9   5        3.43        3.44      1.05 o
   4   9   5       11.89        9.56      1.84 o
  -4  -7   6       26.79       40.26      5.10 o
  -3  -7   6        7.26        6.56      2.09 o
  -2  -7   6        8.51       14.20      2.84 o
  -1  -7   6       13.70       16.26      3.04 o
   0  -7   6        1.19        0.73      1.24 o
   1  -7   6        3.92        3.71      1.76 o
   2  -7   6       11.62        9.90      2.63 o
  -5  -6   6       64.48       49.11      5.69 o
  -4  -6   6        8.54        4.01      1.68 o
  -3  -6   6        2.71        3.46      1.54 o
  -2  -6   6        0.76        2.77      1.34 o
  -1  -6   6        7.62        7.74      1.94 o
   0  -6   6        1.13        0.28      0.95 o
   1  -6   6       31.76       43.09      5.06 o
   2  -6   6        8.80        8.36      2.15 o
   3  -6   6        1.14        3.26      1.74 o
   4  -6   6        0.62       -0.02      1.40 o
  -6  -5   6        3.07        3.83      1.88 o
  -5  -5   6        7.66        1.78      1.40 o
  -4  -5   6      101.39      112.43      5.80 o
  -3  -5   6      211.00      207.48      9.43 o
  -2  -5   6        3.14        4.76      1.29 o
  -1  -5   6       27.10       22.49      2.25 o
   0  -5   6       23.89       16.66      2.08 o
   1  -5   6       18.82       12.43      1.60 o
   2  -5   6       52.14       47.18      6.08 o
   3  -5   6        2.96        3.40      1.08 o
   4  -5   6        0.03       -0.45      1.13 o
   5  -5   6        0.78        1.30      1.64 o
   6  -5   6        7.52       11.10      3.16 o
  -7  -4   6        0.17        0.70      0.99 o
  -6  -4   6        3.13        2.54      1.07 o
  -5  -4   6       11.63       10.16      2.16 o
  -4  -4   6       81.87       83.40      4.60 o
  -3  -4   6        2.14        1.56      1.12 o
  -2  -4   6       87.67      101.84      9.68 o
  -1  -4   6       75.38       74.33      3.96 o
   0  -4   6        3.52        2.93      0.79 o
   1  -4   6        0.75        0.98      0.61 o
   2  -4   6       35.20       30.35      2.63 o
   3  -4   6       82.35       77.57      8.40 o
   4  -4   6       65.21       56.99      4.27 o
   5  -4   6       10.73        7.52      1.59 o
   6  -4   6        0.00        1.11      1.50 o
   7  -4   6        1.40        3.34      2.27 o
  -7  -3   6       17.14       18.36      2.39 o
  -6  -3   6        0.55        1.30      0.86 o
  -5  -3   6        9.04        9.20      1.52 o
  -4  -3   6       15.82       14.71      1.74 o
  -3  -3   6        5.99        7.29      1.17 o
  -2  -3   6       34.11       33.17      5.00 o
  -1  -3   6       38.39       35.23      2.40 o
   0  -3   6      175.52      158.02     15.13 o
   1  -3   6       19.75       17.60      1.76 o
   2  -3   6       62.79       63.87      3.62 o
   3  -3   6        0.93        1.13      0.74 o
   4  -3   6       40.54       42.23      3.48 o
   5  -3   6       49.53       46.05      4.29 o
   6  -3   6       81.75       81.61      5.15 o
   7  -3   6       22.32       18.62      2.63 o
  -8  -2   6        3.30        2.93      1.24 o
  -7  -2   6       26.76       24.89      3.78 o
  -6  -2   6      157.85      161.31     14.74 o
  -5  -2   6      166.93      179.59      8.47 o
  -4  -2   6       61.94       63.61      3.70 o
  -3  -2   6        4.07        4.73      0.98 o
  -2  -2   6       84.68       85.01      4.28 o
  -1  -2   6      104.71      100.96      4.85 o
   0  -2   6       25.27       28.57      2.42 o
   1  -2   6        9.46        9.34      2.38 o
   2  -2   6        4.89        3.88      0.88 o
   3  -2   6        0.61        0.53      0.59 o
   4  -2   6       29.76       34.15      2.96 o
   5  -2   6       24.94       16.17      2.08 o
   6  -2   6       69.48       80.65      5.03 o
   7  -2   6       47.27       40.88      4.46 o
   8  -2   6       67.78       59.70      7.28 o
  -8  -1   6        1.33        2.65      1.26 o
  -7  -1   6       10.47       11.38      1.83 o
  -6  -1   6        2.69        3.09      1.03 o
  -5  -1   6      138.00      143.71      8.78 o
  -4  -1   6      184.65      199.17      9.00 o
  -3  -1   6      591.52      643.17     35.35 o
  -2  -1   6       58.20       81.16      4.04 o
  -1  -1   6        0.01        0.21      0.36 o
   0  -1   6        2.69        3.99      0.81 o
   1  -1   6        0.44        0.90      0.46 o
   2  -1   6        0.77        0.64      0.50 o
   3  -1   6      153.52      169.03     14.11 o
   4  -1   6        5.97        9.69      1.79 o
   5  -1   6       66.50       59.35      4.04 o
   6  -1   6       55.92       65.48      4.92 o
   7  -1   6       44.19       41.02      3.87 o
   8  -1   6       22.36       22.60      2.96 o
  -8   0   6        0.08        0.99      0.99 o
  -7   0   6       37.18       35.97      4.46 o
  -6   0   6       30.64       28.49      2.65 o
  -5   0   6        2.99        2.30      0.84 o
  -4   0   6        8.58        8.26      0.86 o
  -3   0   6       20.25       18.82      1.73 o
  -2   0   6      583.22      629.24     26.90 o
  -1   0   6      468.10      477.13     39.64 o
   0   0   6     1013.16     1134.25     44.69 o
   1   0   6       41.84       32.89      1.98 o
   2   0   6      127.32      135.88      6.17 o
   3   0   6       11.29       14.77      3.39 o
   4   0   6       92.88       91.34      5.58 o
   5   0   6       34.55       38.37      5.90 o
   6   0   6        7.01        6.99      1.49 o
   7   0   6       13.42       13.15      2.13 o
   8   0   6       49.16       56.12      4.78 o
  -8   1   6       14.89       17.42      3.26 o
  -7   1   6        4.30        4.33      1.66 o
  -6   1   6       67.40       63.87      5.35 o
  -5   1   6       44.21       45.40      4.01 o
  -4   1   6        8.86       10.83      1.23 o
  -3   1   6       52.95       58.58      4.70 o
  -2   1   6      431.11      458.33     36.96 o
  -1   1   6      147.41      184.43      6.37 o
   0   1   6     1412.71     1425.17     51.48 o
   1   1   6     1034.25     1073.55     35.89 o
   2   1   6     1139.64     1189.53     46.94 o
   3   1   6       28.47       30.95      2.30 o
   4   1   6        0.50        0.84      0.61 o
   5   1   6        1.55        0.52      0.70 o
   6   1   6       31.05       22.70      2.78 o
   7   1   6        0.00       -0.64      0.64 o
   8   1   6       15.06       19.20      2.62 o
   9   1   6        0.18        0.20      1.12 o
  -7   2   6       20.10       18.57      2.50 o
  -6   2   6       13.90       15.43      1.85 o
  -5   2   6        6.14        5.20      1.04 o
  -4   2   6      220.46      209.41      7.74 o
  -3   2   6      246.73      262.57     11.63 o
  -2   2   6        4.71        5.81      0.76 o
  -1   2   6      304.25      310.36      8.90 o
   0   2   6      116.16      116.71      4.25 o
   1   2   6       53.59       56.44      1.90 o
   2   2   6      270.09      285.72      9.59 o
   3   2   6      303.65      334.39     17.47 o
   4   2   6      375.02      411.90     17.13 o
   5   2   6       44.44       44.66      3.13 o
   6   2   6        6.19        7.06      1.43 o
   7   2   6        3.46        1.67      1.34 o
   8   2   6        9.42        7.99      1.76 o
   9   2   6        2.43        2.22      1.34 o
  -8   3   6      107.35      109.47      9.17 o
  -7   3   6        1.58        0.87      1.42 o
  -6   3   6        7.83        6.62      1.24 o
  -5   3   6       42.00       43.51      2.88 o
  -4   3   6       91.89       95.71      4.66 o
  -3   3   6        3.44        3.70      0.61 o
  -2   3   6      142.72      138.56      3.89 o
  -1   3   6        3.53        3.54      0.33 o
   0   3   6       23.86       23.39      1.34 o
   1   3   6       70.17       70.02      3.19 o
   2   3   6       24.04       21.77      0.92 o
   3   3   6       15.99       19.17      1.28 o
   4   3   6       45.15       46.38      2.72 o
   5   3   6       84.63       89.59      7.34 o
   6   3   6      125.26      117.00      6.05 o
   7   3   6       42.43       39.83      3.44 o
   8   3   6        2.94        1.85      1.09 o
   9   3   6        1.76        2.29      2.05 o
  -7   4   6        1.81        2.21      1.82 o
  -6   4   6      114.99      108.40      8.38 o
  -5   4   6       28.66       29.71      3.73 o
  -4   4   6        2.61        3.97      0.75 o
  -3   4   6        2.32        2.82      0.34 o
  -2   4   6       11.73       18.06      1.30 o
  -1   4   6       10.05       11.15      0.87 o
   0   4   6       37.85       26.99      1.31 o
   1   4   6        5.17        5.99      0.62 o
   2   4   6       13.84       11.28      1.00 o
   3   4   6       33.45       28.62      3.60 o
   4   4   6        3.02        2.90      0.66 o
   5   4   6        9.92       11.80      1.42 o
   6   4   6        5.33        4.54      1.06 o
   7   4   6       10.05       15.07      3.24 o
   8   4   6       38.79       34.63      5.04 o
  -7   5   6        2.29        3.91      1.96 o
  -6   5   6        0.55       -0.53      0.99 o
  -5   5   6        0.52        0.16      1.05 o
  -4   5   6       41.24       31.19      3.62 o
  -3   5   6       18.76       14.19      1.49 o
  -2   5   6        0.10        2.61      0.72 o
  -1   5   6        0.45        1.03      0.33 o
   0   5   6        7.68        9.90      0.90 o
   1   5   6        6.70        5.64      0.89 o
   2   5   6       22.39       21.72      1.27 o
   3   5   6       25.49       22.90      1.58 o
   4   5   6        7.80        6.91      0.99 o
   5   5   6        0.16       -0.04      0.69 o
   6   5   6        7.35        7.11      1.53 o
   7   5   6        1.08        0.85      0.95 o
   8   5   6        3.05        0.08      1.40 o
  -6   6   6        3.19        2.05      1.66 o
  -5   6   6        6.82        5.95      1.94 o
  -4   6   6        0.62        0.41      1.03 o
  -3   6   6        0.57       -0.41      0.77 o
  -2   6   6       21.24       15.04      1.34 o
  -1   6   6       34.36       28.01      1.44 o
   0   6   6       14.96        8.65      2.59 o
   1   6   6       22.02       25.07      4.27 o
   2   6   6        0.23        0.24      0.38 o
   3   6   6       12.37       10.72      1.22 o
   4   6   6       44.10       43.56      3.16 o
   5   6   6       31.57       29.38      2.84 o
   6   6   6       10.74       13.15      3.93 o
   7   6   6        3.17        2.79      1.61 o
   8   6   6        1.69        3.14      1.92 o
  -5   7   6        0.81        0.45      1.34 o
  -4   7   6       13.59       12.62      2.37 o
  -3   7   6        0.37       -0.24      0.79 o
  -2   7   6        4.85        3.32      1.03 o
  -1   7   6        0.95        1.03      0.61 o
   0   7   6        1.85        3.12      1.88 o
   1   7   6       22.41       16.28      3.58 o
   2   7   6        7.55        8.89      1.89 o
   3   7   6       18.26       15.53      1.69 o
   4   7   6       14.36       11.44      1.67 o
   5   7   6        1.56        2.09      0.97 o
   6   7   6       24.54       22.36      6.07 o
   7   7   6        6.23        8.47      1.81 o
  -4   8   6       15.27       24.40      3.36 o
  -3   8   6        3.28        3.28      1.34 o
  -2   8   6       39.60       35.46      3.12 o
  -1   8   6        0.05        0.00      0.63 o
   2   8   6       16.55       14.19      2.06 o
   3   8   6        0.09       -0.32      0.62 o
   4   8   6        9.25       10.79      1.67 o
   5   8   6        0.64        1.75      1.71 o
   6   8   6        4.82        6.18      1.58 o
   4   9   6        5.22        8.18      1.72 o
  -2  -7   7       22.24       27.05      4.07 o
  -1  -7   7        4.04        1.90      1.62 o
   0  -7   7        0.36        0.51      1.30 o
   1  -7   7        1.11        3.04      1.78 o
  -5  -6   7      130.73      126.97      9.92 o
  -4  -6   7       17.19       13.81      2.96 o
  -3  -6   7        3.51        7.19      2.03 o
  -2  -6   7        3.54        3.12      1.48 o
  -1  -6   7        3.27        0.77      1.15 o
   0  -6   7        0.09        0.65      1.17 o
   1  -6   7        0.44        1.30      1.26 o
   2  -6   7        3.69        1.60      1.42 o
   3  -6   7       13.94       14.50      3.32 o
  -6  -5   7       20.45       21.69      3.81 o
  -5  -5   7      144.39      145.03     10.73 o
  -4  -5   7      236.13      248.35     21.27 o
  -3  -5   7       77.20       82.52      4.62 o
  -2  -5   7       25.54       21.29      2.16 o
  -1  -5   7        1.34        1.14      0.75 o
   0  -5   7        2.60        2.31      0.88 o
   1  -5   7        4.00        5.47      2.34 o
   2  -5   7        1.22        0.77      0.81 o
   3  -5   7       15.83       11.10      2.63 o
   4  -5   7        0.13       -0.40      1.19 o
   5  -5   7        0.60       -0.08      1.26 o
  -7  -4   7        1.78        2.61      1.86 o
  -6  -4   7       11.21       10.07      1.77 o
  -5  -4   7        2.86        3.42      1.12 o
  -4  -4   7       38.92       43.35      5.17 o
  -3  -4   7      191.84      193.42      9.68 o
  -2  -4   7      549.55      526.52     21.81 o
  -1  -4   7      266.45      269.97     11.79 o
   0  -4   7        1.09        2.19      1.17 o
   1  -4   7       20.87       18.05      1.96 o
   2  -4   7       16.93       11.76      1.69 o
   3  -4   7        0.47       -0.08      0.71 o
   4  -4   7       27.02       31.96      3.14 o
   5  -4   7       27.05       29.44      3.12 o
   6  -4   7        4.76        4.37      2.23 o
  -7  -3   7        0.06        0.88      1.06 o
  -6  -3   7        0.89        0.04      0.82 o
  -5  -3   7       10.73       10.04      3.57 o
  -4  -3   7        0.70        0.65      0.70 o
  -3  -3   7        9.83        9.67      1.44 o
  -2  -3   7       69.01       69.85      5.65 o
  -1  -3   7       60.93       58.74      4.03 o
   0  -3   7      425.81      428.13     17.84 o
   1  -3   7      138.98      141.71      6.75 o
   2  -3   7       60.33       62.80      3.69 o
   3  -3   7        0.03        1.15      0.78 o
   4  -3   7       31.56       27.70      3.55 o
   5  -3   7        8.19       11.44      4.88 o
   6  -3   7       16.53       14.99      2.39 o
   7  -3   7        6.27        4.36      3.27 o
  -7  -2   7        5.96        3.84      1.25 o
  -6  -2   7       47.04       49.29      4.13 o
  -5  -2   7       51.53       47.84      3.59 o
  -4  -2   7       13.56       14.49      1.76 o
  -3  -2   7       70.95       69.13      3.90 o
  -2  -2   7       23.12       22.26      2.08 o
  -1  -2   7      195.83      183.94      8.36 o
   0  -2   7      115.83      112.42      5.58 o
   1  -2   7        3.54        5.19      1.36 o
   2  -2   7      773.13      739.65     42.45 o
   3  -2   7       97.56       91.16      7.38 o
   4  -2   7        0.02        0.38      0.71 o
   5  -2   7       20.73       23.97      7.57 o
   6  -2   7        5.82        5.07      1.48 o
   7  -2   7        0.96        1.08      1.11 o
  -8  -1   7        0.99        1.44      1.12 o
  -7  -1   7       83.48       86.20      5.19 o
  -6  -1   7       23.63       23.08      2.46 o
  -5  -1   7        1.43        0.83      0.82 o
  -4  -1   7      432.56      468.92     19.59 o
  -3  -1   7       56.65       49.28      4.77 o
  -2  -1   7       35.50       33.05      3.76 o
  -1  -1   7       17.00       13.55      1.96 o
   0  -1   7      183.46      173.62      7.70 o
   1  -1   7        0.51        0.18      0.42 o
   2  -1   7      205.04      209.15      9.24 o
   3  -1   7       49.31       46.96      3.17 o
   4  -1   7      276.90      258.65     20.56 o
   5  -1   7      146.33      148.14      8.82 o
   6  -1   7        1.33       -0.50      0.75 o
   7  -1   7       28.67       35.19      4.58 o
   8  -1   7       21.11       17.88      2.73 o
  -8   0   7       19.11       22.44      3.88 o
  -7   0   7       13.25       13.72      2.51 o
  -6   0   7        8.08       11.02      1.75 o
  -5   0   7       23.62       24.84      4.40 o
  -4   0   7       67.85       62.07      3.61 o
  -3   0   7       88.15       83.91      4.31 o
  -2   0   7      377.67      364.40     15.11 o
  -1   0   7       30.58       35.61      3.41 o
   0   0   7       59.84       62.53      4.64 o
   1   0   7        0.02        0.10      0.41 o
   2   0   7        6.94       13.05      2.35 o
   3   0   7        0.02        0.23      0.48 o
   4   0   7      374.98      365.47     15.61 o
   5   0   7        0.94        0.57      0.72 o
   6   0   7       58.24       64.98      5.25 o
   7   0   7        9.52       11.46      2.02 o
   8   0   7        3.54        1.95      1.36 o
  -8   1   7       30.82       37.38      4.82 o
  -7   1   7       27.13       28.53      3.89 o
  -6   1   7       14.61       12.94      2.47 o
  -5   1   7        3.63        5.48      1.14 o
  -4   1   7       79.41       83.09      3.58 o
  -3   1   7      116.70      118.15      5.58 o
  -2   1   7        0.50       -0.17      0.42 o
  -1   1   7        0.53        0.22      0.36 o
   0   1   7      174.81      191.83      8.19 o
   1   1   7        0.00       -0.08      0.36 o
   2   1   7       16.71       12.13      1.98 o
   3   1   7       33.39       30.79      2.60 o
   4   1   7       13.50       12.91      1.65 o
   5   1   7        1.88        1.68      1.18 o
   6   1   7       44.04       49.16      3.92 o
   7   1   7        0.33        0.78      1.03 o
   8   1   7       33.91       44.98      5.69 o
  -7   2   7        4.67        4.64      1.68 o
  -6   2   7        6.15       11.28      2.21 o
  -5   2   7        4.74        5.22      1.38 o
  -4   2   7      122.78      126.81      6.16 o
  -3   2   7       49.18       54.37      3.07 o
  -2   2   7      113.57      108.63      4.97 o
  -1   2   7      198.66      218.53      7.48 o
   0   2   7      116.15      127.25      4.54 o
   1   2   7       38.87       43.05      2.06 o
   2   2   7      386.11      423.81     14.47 o
   3   2   7      195.63      184.92     16.02 o
   4   2   7       12.06       12.63      1.56 o
   5   2   7        8.71        9.82      1.54 o
   6   2   7        5.88        6.86      1.58 o
   7   2   7        0.58        2.45      1.06 o
   8   2   7        6.04        8.86      1.86 o
  -7   3   7        0.22        1.62      1.46 o
  -6   3   7       25.31       23.15      3.58 o
  -5   3   7       10.82       12.00      1.50 o
  -4   3   7        0.00        0.26      0.55 o
  -3   3   7        0.99        0.03      0.44 o
  -2   3   7      339.36      333.95     11.64 o
  -1   3   7       25.34       23.33      1.00 o
   0   3   7      356.63      338.56     11.09 o
   1   3   7        2.12        1.15      0.29 o
   2   3   7        3.75        4.37      1.38 o
   3   3   7       57.46       61.83      2.64 o
   4   3   7      132.38      148.37      8.71 o
   5   3   7       86.49       91.99      5.06 o
   6   3   7       32.34       32.62      2.90 o
   7   3   7        6.40        8.20      1.63 o
   8   3   7        3.49        3.24      1.94 o
  -7   4   7       31.43       34.10      4.74 o
  -6   4   7      150.01      137.93     10.10 o
  -5   4   7        1.22        1.66      1.28 o
  -4   4   7        2.29        3.93      1.38 o
  -3   4   7       10.38       12.45      1.58 o
  -2   4   7      202.48      218.82     10.05 o
  -1   4   7       19.36       18.13      1.24 o
   0   4   7      206.49      196.86      8.11 o
   1   4   7        1.84        1.96      0.82 o
   2   4   7      173.80      158.74      9.87 o
   3   4   7        2.20        2.38      0.31 o
   4   4   7       21.02       19.41      1.61 o
   5   4   7       18.00       17.46      1.82 o
   6   4   7      122.87      125.43      9.34 o
   7   4   7       29.05       27.88      4.23 o
   8   4   7       63.85       57.41      6.78 o
  -7   5   7        0.67        1.74      1.62 o
  -6   5   7       22.44       24.85      3.79 o
  -5   5   7      127.41      113.48      8.36 o
  -4   5   7      333.73      311.29     18.93 o
  -3   5   7       56.45       56.06      3.51 o
  -2   5   7        6.96        9.03      0.95 o
  -1   5   7       35.48       31.11      2.23 o
   0   5   7      130.34      132.94      4.92 o
   1   5   7        8.56       10.39      0.83 o
   2   5   7      275.08      265.38      9.43 o
   3   5   7       10.43        9.24      1.64 o
   4   5   7        6.66        6.26      1.08 o
   5   5   7       36.14       42.45      4.54 o
   6   5   7       17.91       15.41      2.98 o
   7   5   7       33.66       29.61      4.43 o
   8   5   7       57.85       49.76      6.22 o
  -6   6   7        1.68        3.16      1.62 o
  -5   6   7        5.55        7.45      1.96 o
  -4   6   7        7.84        4.54      1.56 o
  -3   6   7      107.71      108.83      7.43 o
  -2   6   7      287.47      217.88     16.29 o
  -1   6   7       10.48        9.21      0.83 o
   0   6   7       10.02       16.29      0.92 o
   1   6   7        1.08        0.86      0.48 o
   2   6   7       87.82       84.26      3.41 o
   3   6   7       11.92        9.75      1.36 o
   4   6   7       56.36       60.33      3.96 o
   5   6   7       12.53       15.08      2.04 o
   6   6   7        2.87        0.74      0.97 o
   7   6   7       28.03       27.73      3.11 o
  -5   7   7       12.42       16.57      3.02 o
  -4   7   7        2.14        1.34      1.24 o
  -3   7   7        1.55        1.52      1.05 o
  -2   7   7       31.84       31.43      2.84 o
  -1   7   7       27.82       27.18      4.95 o
   0   7   7      351.49      310.93     22.66 o
   1   7   7        2.57        5.12      2.37 o
   2   7   7        8.77        4.87      0.86 o
   3   7   7        0.30        0.45      0.64 o
   4   7   7       61.00       59.74      4.01 o
   5   7   7        2.13        6.34      1.42 o
   6   7   7        3.46        4.88      1.46 o
   7   7   7        0.96        2.82      1.28 o
  -4   8   7       22.10       31.51      3.85 o
  -3   8   7       16.63       17.25      2.55 o
  -2   8   7        6.82        7.55      1.48 o
  -1   8   7        0.21        0.77      0.65 o
   0   8   7       28.51       36.03      6.08 o
   1   8   7       25.08       19.42      4.31 o
   2   8   7      158.28      141.19      8.38 o
   3   8   7        6.73        5.34      1.08 o
   4   8   7        4.58        3.72      1.08 o
   5   8   7        8.14        7.08      2.07 o
   6   8   7        5.27        6.50      1.62 o
   3   9   7        2.58        3.04      2.61 o
   4   9   7       30.15       35.78      3.15 o
  -4  -6   8       18.07       18.55      3.50 o
  -3  -6   8        0.02        0.79      1.21 o
  -2  -6   8        0.54        1.13      1.44 o
  -1  -6   8        8.89        7.80      2.29 o
   0  -6   8        9.99        8.36      2.29 o
   1  -6   8       16.49       17.58      3.48 o
   2  -6   8        0.95        4.64      2.02 o
   3  -6   8        9.07       11.89      3.12 o
  -5  -5   8      294.06      333.53     21.49 o
  -4  -5   8       50.79       48.60      5.71 o
  -3  -5   8       40.26       38.02      3.23 o
  -2  -5   8        1.76        1.99      0.94 o
  -1  -5   8       18.15       17.27      2.03 o
   0  -5   8       13.48       15.46      2.33 o
   1  -5   8        6.74        4.85      1.48 o
   2  -5   8        3.15        3.56      1.66 o
   3  -5   8        1.04        2.45      1.66 o
   4  -5   8        5.84        9.29      2.83 o
  -6  -4   8        3.51        7.13      1.63 o
  -5  -4   8        2.77        3.87      1.26 o
  -4  -4   8       92.83       98.07      6.40 o
  -3  -4   8      456.88      454.94     19.28 o
  -2  -4   8      127.82      121.19      9.43 o
  -1  -4   8       56.44       55.83      5.52 o
   0  -4   8       31.97       28.85      2.61 o
   1  -4   8       10.89        9.88      2.18 o
   2  -4   8       38.39       33.06      2.99 o
   3  -4   8        4.93        5.00      1.32 o
   4  -4   8       66.22       70.92      4.87 o
   5  -4   8        9.49       11.43      2.08 o
   6  -4   8       39.67       40.30      5.95 o
  -7  -3   8       12.12       16.60      2.41 o
  -6  -3   8        5.41        3.47      1.25 o
  -5  -3   8        2.95        4.06      2.23 o
  -4  -3   8        0.16       -0.02      0.65 o
  -3  -3   8       12.04       11.04      1.59 o
  -2  -3   8      316.39      322.96     13.93 o
  -1  -3   8     1175.11     1162.42     54.03 o
   0  -3   8      674.50      701.22     28.61 o
   1  -3   8      536.15      482.71     20.17 o
   2  -3   8       46.43       53.14      3.59 o
   3  -3   8      156.09      159.69      7.89 o
   4  -3   8       34.61       41.70      3.67 o
   5  -3   8       29.01       23.93      2.85 o
   6  -3   8       10.56       10.13      4.38 o
  -7  -2   8        3.55        4.18      1.41 o
  -6  -2   8        0.94        0.57      0.91 o
  -5  -2   8        7.03        7.04      1.37 o
  -4  -2   8       31.57       29.71      2.67 o
  -3  -2   8      260.11      289.16     12.68 o
  -2  -2   8       37.92       33.58      4.48 o
  -1  -2   8      208.47      201.74      9.09 o
   0  -2   8       26.12       24.70      3.84 o
   1  -2   8     1462.52     1412.29     69.69 o
   2  -2   8      517.39      510.06     21.25 o
   3  -2   8      470.42      442.20     24.74 o
   4  -2   8        1.76        2.00      1.08 o
   5  -2   8       34.32       43.07      3.82 o
   6  -2   8        6.13        4.34      3.40 o
   7  -2   8        1.22        2.94      1.40 o
  -7  -1   8        3.76        4.35      1.42 o
  -6  -1   8      141.69      144.79      7.46 o
  -5  -1   8       20.34       24.17      2.46 o
  -4  -1   8       76.74       74.59      4.25 o
  -3  -1   8        0.76        0.70      0.64 o
  -2  -1   8      315.37      304.02     13.01 o
  -1  -1   8       94.87       87.68      6.32 o
   0  -1   8       74.89       71.21      3.81 o
   1  -1   8        2.08        1.79      0.67 o
   2  -1   8        8.86        8.65      1.30 o
   3  -1   8      390.67      395.14     35.60 o
   4  -1   8      900.75      888.52     36.16 o
   5  -1   8      157.58      168.20      9.60 o
   6  -1   8       15.50       15.73      2.28 o
   7  -1   8       10.05       13.44      3.14 o
   8  -1   8       14.56       14.38      3.75 o
  -7   0   8      304.91      315.37     14.30 o
  -6   0   8      276.70      266.60     12.17 o
  -5   0   8      113.64      120.15      6.18 o
  -4   0   8      161.80      156.75      7.43 o
  -3   0   8        2.94        3.04      0.96 o
  -2   0   8        7.45        9.75      2.93 o
  -1   0   8       66.46       73.82      4.30 o
   0   0   8        6.56        6.15      1.00 o
   1   0   8       72.45       69.73      3.90 o
   2   0   8       79.95       84.29      6.86 o
   3   0   8       25.96       35.03      6.35 o
   4   0   8       29.40       31.62      2.77 o
   5   0   8      234.84      266.72     21.50 o
   6   0   8      618.13      628.84     26.53 o
   7   0   8      126.20      128.74      7.25 o
   8   0   8        2.05        2.68      1.36 o
  -7   1   8       37.30       39.84      5.67 o
  -6   1   8      211.51      244.43     11.26 o
  -5   1   8      338.65      352.21     16.30 o
  -4   1   8      117.23      133.81      5.32 o
  -3   1   8       40.09       38.30      2.67 o
  -2   1   8       10.62        8.36      1.11 o
  -1   1   8      169.76      181.39      9.06 o
   0   1   8      111.90      106.27      4.98 o
   1   1   8       11.14       12.75      3.06 o
   2   1   8        8.00       10.50      3.28 o
   3   1   8       51.97       52.42      3.13 o
   4   1   8       15.87       17.80      1.98 o
   5   1   8        3.59        5.65      1.27 o
   6   1   8        6.10        6.38      1.47 o
   7   1   8       27.77       27.69      3.07 o
   8   1   8      202.36      215.58     10.92 o
  -6   2   8        4.07        8.69      2.00 o
  -5   2   8        7.87        9.56      1.41 o
  -4   2   8      292.73      296.34     10.64 o
  -3   2   8      125.39      131.24      6.82 o
  -2   2   8      334.56      325.04     13.51 o
  -1   2   8       46.80       41.80      2.35 o
   0   2   8        4.54        3.87      1.00 o
   1   2   8       55.20       65.52      3.31 o
   2   2   8      142.73      160.64     10.35 o
   3   2   8       17.54       17.73      1.77 o
   4   2   8        1.70        0.46      0.77 o
   5   2   8       24.66       26.53      2.56 o
   6   2   8       27.40       31.19      3.02 o
   7   2   8        5.75        6.55      1.63 o
   8   2   8        0.42        0.99      1.12 o
  -5   3   8       15.10       14.74      2.15 o
  -4   3   8        4.65        4.17      1.46 o
  -3   3   8        7.25        6.31      0.85 o
  -2   3   8       58.34       64.24      3.23 o
  -1   3   8      104.97      104.87      3.87 o
   0   3   8      110.94      112.35      4.07 o
   1   3   8       91.65       91.26      3.43 o
   2   3   8      197.73      190.76      7.23 o
   3   3   8       16.60       17.77      1.66 o
   4   3   8      318.72      341.12     14.41 o
   5   3   8        2.50        3.22      0.98 o
   6   3   8       21.49       22.93      2.44 o
   7   3   8        2.38        2.37      1.12 o
   8   3   8        2.88        5.67      2.37 o
  -4   4   8        4.97        3.99      1.66 o
  -3   4   8        1.61        2.13      1.38 o
  -2   4   8       69.46       66.92      3.00 o
  -1   4   8      112.43      117.74      4.59 o
   0   4   8       72.83       76.29      6.23 o
   1   4   8       16.86       16.48      1.36 o
   2   4   8       95.02       97.25      4.50 o
   3   4   8        0.21        0.68      0.40 o
   4   4   8       58.90       71.93      3.68 o
   5   4   8       17.42       19.92      3.14 o
   6   4   8       53.24       51.96      5.67 o
   7   4   8        3.20        3.42      1.90 o
   8   4   8        0.93        0.34      1.60 o
  -6   5   8       35.99       27.46      4.05 o
  -5   5   8        0.08        0.14      1.15 o
  -4   5   8      107.07       99.73      7.37 o
  -3   5   8      127.06      125.46      6.51 o
  -2   5   8        0.74        0.93      0.64 o
  -1   5   8       52.18       54.87      3.66 o
   0   5   8        0.94        1.38      0.42 o
   1   5   8       55.57       52.51      2.39 o
   2   5   8       45.15       45.43      3.41 o
   3   5   8        0.00        0.52      0.74 o
   4   5   8      161.87      152.28     10.00 o
   5   5   8       15.62        8.61      2.03 o
   6   5   8       15.22       13.08      2.73 o
   7   5   8        2.39        3.89      1.88 o
   8   5   8       23.54       18.16      3.75 o
  -6   6   8       34.77       30.62      4.31 o
  -5   6   8        9.45       10.35      2.35 o
  -4   6   8      116.83       93.48      6.99 o
  -3   6   8        6.24        4.25      1.12 o
  -2   6   8      243.00      212.44     10.08 o
  -1   6   8       18.21       21.55      4.07 o
   0   6   8        7.25        8.27      0.97 o
   1   6   8        0.83        0.15      0.72 o
   2   6   8        0.05        0.29      0.63 o
   3   6   8        2.79        1.41      0.78 o
   4   6   8      135.81      137.23      7.41 o
   5   6   8        5.36        5.01      1.83 o
   6   6   8       30.13       38.14      3.64 o
   7   6   8        2.76        3.44      1.38 o
  -5   7   8        4.57        6.52      2.15 o
  -4   7   8       19.05       20.53      2.98 o
  -3   7   8        1.89        1.90      1.17 o
  -2   7   8       39.86       33.54      2.64 o
  -1   7   8       27.54       25.94      4.60 o
   0   7   8      102.68       90.68      5.95 o
   1   7   8        2.07        1.30      0.52 o
   2   7   8       52.97       45.18      5.20 o
   3   7   8        0.90       -0.16      0.61 o
   4   7   8        0.81       -0.21      0.74 o
   5   7   8        0.37        0.45      0.91 o
   6   7   8       67.06       58.11      4.70 o
  -3   8   8        5.75        6.84      1.62 o
  -2   8   8        0.66        0.51      0.87 o
   0   8   8       25.51       13.24      3.87 o
   1   8   8        7.28       10.92      3.26 o
   2   8   8      118.63      100.91      6.92 o
   3   8   8        0.00        1.94      0.79 o
   4   8   8        2.55        1.73      1.14 o
   5   8   8        0.08        1.66      1.08 o
   1   9   8        0.10        2.45      2.35 o
   2   9   8       25.23       20.76      4.90 o
   3   9   8       23.07       27.74      5.63 o
   4   9   8       75.22       68.12      8.89 o
  -2  -6   9        3.26        8.00      2.55 o
  -1  -6   9        1.31        4.19      1.90 o
   0  -6   9       18.91       19.20      3.54 o
   1  -6   9        7.11       10.77      2.94 o
  -4  -5   9        4.63        5.18      2.03 o
  -3  -5   9        7.72        7.03      2.23 o
  -2  -5   9       28.91       24.18      3.83 o
  -1  -5   9        1.50        2.28      1.50 o
   0  -5   9        0.61       -0.35      1.18 o
   1  -5   9        2.70        6.32      2.13 o
   2  -5   9       31.29       35.38      4.94 o
   3  -5   9       17.21       21.95      4.03 o
   4  -5   9        1.70        5.87      2.49 o
  -5  -4   9       73.44       78.68      4.95 o
  -4  -4   9      195.99      200.85     18.46 o
  -3  -4   9      158.27      150.15      7.71 o
  -2  -4   9        5.33        5.53      1.26 o
  -1  -4   9        0.00       -0.02      0.64 o
   0  -4   9       12.60       11.96      1.76 o
   1  -4   9        1.98        0.43      0.78 o
   2  -4   9       49.80       55.47      4.20 o
   3  -4   9        5.38        4.57      1.35 o
   4  -4   9        1.55       -0.65      0.88 o
   5  -4   9        0.59        0.10      1.54 o
  -6  -3   9        0.98        2.08      1.11 o
  -5  -3   9        2.28        1.19      0.97 o
  -4  -3   9        1.71        1.34      0.88 o
  -3  -3   9       34.67       43.89      4.02 o
  -2  -3   9      303.68      275.50     12.24 o
  -1  -3   9       93.03       97.80      5.23 o
   0  -3   9        1.91        2.09      0.89 o
   1  -3   9      101.90      100.23      5.39 o
   2  -3   9       25.81       28.95      2.82 o
   3  -3   9       98.74      103.79      5.81 o
   4  -3   9        6.83        7.55      2.31 o
   5  -3   9       39.70       39.82      3.86 o
   6  -3   9        5.92        4.24      2.28 o
  -7  -2   9        0.23        0.55      1.42 o
  -6  -2   9        0.30        0.66      0.90 o
  -5  -2   9        9.09        7.72      1.52 o
  -4  -2   9       16.41       16.80      3.09 o
  -3  -2   9       84.37       86.55      4.80 o
  -2  -2   9       47.14       49.44      3.19 o
  -1  -2   9        5.59        2.60      0.91 o
   0  -2   9     1198.46     1261.03    122.01 o
   1  -2   9      159.05      164.29      7.82 o
   2  -2   9      214.31      212.57      9.80 o
   3  -2   9        2.32        1.84      0.96 o
   4  -2   9       74.63       80.64      4.92 o
   5  -2   9        1.20        2.67      1.91 o
   6  -2   9        0.19        0.53      1.74 o
   7  -2   9        0.19       -0.11      1.03 o
  -7  -1   9        0.03        0.47      0.97 o
  -6  -1   9       42.61       39.30      3.45 o
  -5  -1   9        0.13       -0.03      0.76 o
  -4  -1   9      118.25      119.39      6.17 o
  -3  -1   9        2.48        3.18      0.93 o
  -2  -1   9      158.26      158.62      7.47 o
  -1  -1   9        1.80        2.24      0.78 o
   0  -1   9       49.40       45.63      4.72 o
   1  -1   9       65.48       60.50      3.55 o
   2  -1   9      758.43      763.23     31.03 o
   3  -1   9      493.35      439.87     22.61 o
   4  -1   9       77.19       75.22      4.56 o
   5  -1   9       42.21       40.41      6.58 o
   6  -1   9        0.09       -0.05      1.57 o
   7  -1   9        0.88        1.38      1.22 o
  -7   0   9       22.46       25.06      4.59 o
  -6   0   9       18.36       15.42      2.12 o
  -5   0   9       30.71       29.28      3.19 o
  -4   0   9        3.58        1.86      0.97 o
  -3   0   9       21.64       22.04      2.15 o
  -2   0   9       23.68       19.20      2.46 o
  -1   0   9        2.50        1.79      0.69 o
   0   0   9        3.06        3.70      0.85 o
   1   0   9        0.47        1.21      0.60 o
   2   0   9       37.95       32.34      2.63 o
   3   0   9        1.88        1.02      0.77 o
   4   0   9      247.78      252.20     11.45 o
   5   0   9      207.74      190.40      9.28 o
   6   0   9      111.22      104.09      6.07 o
   7   0   9       54.69       58.86     11.84 o
   8   0   9        1.59        1.48      1.82 o
  -7   1   9       30.56       27.75      2.94 o
  -6   1   9      383.72      395.20     20.63 o
  -5   1   9      147.75      156.17     18.00 o
  -4   1   9       80.98       80.63      4.47 o
  -3   1   9       15.64       15.69      1.97 o
  -2   1   9       30.56       23.74      2.04 o
  -1   1   9       50.96       53.30      4.13 o
   0   1   9       28.25       25.01      5.29 o
   1   1   9       83.91       80.97      8.42 o
   2   1   9        0.26       -0.08      0.76 o
   3   1   9        1.81        2.27      0.80 o
   4   1   9        9.75       11.05      1.79 o
   5   1   9       38.76       39.48      3.41 o
   6   1   9      114.37      123.21      6.77 o
   7   1   9      234.17      220.97     10.92 o
   8   1   9      113.87      118.27      7.09 o
  -7   2   9        0.01       -0.12      1.40 o
  -6   2   9        6.65        7.82      1.88 o
  -5   2   9      101.32      110.03      4.72 o
  -4   2   9      530.70      527.99     18.48 o
  -3   2   9      465.36      447.89     18.52 o
  -2   2   9       22.38       20.49      1.78 o
  -1   2   9       66.23       59.32      3.14 o
   0   2   9       32.06       31.98      2.03 o
   1   2   9        6.19        6.50      2.26 o
   2   2   9        0.55        0.33      0.51 o
   3   2   9        3.12        2.71      0.82 o
   4   2   9       78.62       80.52      6.56 o
   5   2   9       12.77       13.37      1.86 o
   6   2   9       83.48       87.58      6.95 o
   7   2   9       68.06       73.96      5.07 o
   8   2   9        3.47        6.28      1.73 o
  -5   3   9        0.01        0.21      0.75 o
  -4   3   9        6.29        7.29      1.00 o
  -3   3   9       68.49       69.70      3.17 o
  -2   3   9     1027.91     1002.04     39.73 o
  -1   3   9      590.23      570.46     26.20 o
   0   3   9      271.59      259.14     10.81 o
   1   3   9      189.01      180.17      8.61 o
   2   3   9      294.45      272.88     11.47 o
   3   3   9       56.13       59.75      8.60 o
   4   3   9       63.73       70.77      5.10 o
   5   3   9       36.93       36.18      3.03 o
   6   3   9       89.82      101.96      5.63 o
   7   3   9        6.19        4.37      2.00 o
   8   3   9       28.02       28.59      4.78 o
  -4   4   9        5.16        5.16      1.90 o
  -3   4   9       60.89       59.56      3.76 o
  -2   4   9        8.23        8.22      1.45 o
  -1   4   9      327.89      344.83     14.21 o
   0   4   9     1046.87     1065.17     84.24 o
   1   4   9     1103.08     1066.54     42.14 o
   2   4   9      227.57      228.91      9.76 o
   3   4   9      387.64      375.44     15.31 o
   4   4   9       40.01       37.72      2.51 o
   5   4   9       49.66       53.50      5.53 o
   6   4   9        0.34        0.14      1.01 o
   7   4   9        3.25        3.32      1.84 o
   8   4   9        2.69        4.46      2.27 o
  -4   5   9       29.97       28.98      4.72 o
  -3   5   9       76.17       86.39      7.88 o
  -2   5   9       17.11       20.78      2.17 o
  -1   5   9      153.15      155.38      5.95 o
   0   5   9      145.25      144.29      8.23 o
   1   5   9      170.18      176.65      7.55 o
   2   5   9      296.58      295.17     12.24 o
   3   5   9      273.99      268.14     16.14 o
   4   5   9      125.97      107.92      7.63 o
   5   5   9       45.65       54.72      5.55 o
   6   5   9        5.84        7.15      2.17 o
   7   5   9        0.80        3.38      1.80 o
  -3   6   9        3.28        5.14      2.27 o
  -2   6   9       29.46       25.31      4.43 o
  -1   6   9        5.68        7.06      1.17 o
   0   6   9        3.43        5.29      1.83 o
   1   6   9        9.95        9.86      1.23 o
   2   6   9       18.09       18.31      1.83 o
   3   6   9       14.46       15.94      1.87 o
   4   6   9      209.14      203.83     14.08 o
   5   6   9       39.29       36.96      4.70 o
   6   6   9      185.41      177.84      9.39 o
   7   6   9       17.80       17.09      2.55 o
  -4   7   9       24.94       38.01      4.35 o
  -2   7   9        8.64        2.81      2.13 o
  -1   7   9        7.97        5.76      1.18 o
   0   7   9       16.86       20.15      1.80 o
   1   7   9        9.93       12.93      1.38 o
   2   7   9        7.55        9.37      1.28 o
   3   7   9        9.52        7.50      1.30 o
   4   7   9        0.74        3.60      1.34 o
   5   7   9       18.06       18.16      2.41 o
   6   7   9       33.82       29.09      3.17 o
  -1   8   9       19.61       18.57      1.84 o
   0   8   9       18.25       12.76      3.58 o
   1   8   9       18.18       15.37      4.07 o
   2   8   9       20.97       23.08      2.05 o
   3   8   9        2.30        0.86      0.77 o
   4   8   9        0.05       -0.30      0.80 o
   5   8   9        2.30        1.12      1.08 o
   0   9   9        0.03       -0.95      1.72 o
   1   9   9        0.64        1.86      2.13 o
   3   9   9        0.17        2.39      2.43 o
  -3  -5  10        1.09        0.34      1.26 o
  -2  -5  10       15.89       11.99      2.77 o
  -1  -5  10       13.53       16.34      3.26 o
   0  -5  10        5.93        8.48      2.43 o
   1  -5  10       20.90       26.79      4.25 o
   2  -5  10        9.93       19.89      3.81 o
  -4  -4  10        1.27        1.04      1.73 o
  -3  -4  10       95.26      113.92      6.23 o
  -2  -4  10        7.91        6.94      2.43 o
  -1  -4  10       18.71       18.22      3.33 o
   0  -4  10        0.69        0.62      0.80 o
   1  -4  10        5.37        9.59      1.77 o
   2  -4  10        0.10       -0.63      0.63 o
   3  -4  10       72.88       84.71      5.59 o
   4  -4  10       58.50       66.12      6.46 o
  -5  -3  10       98.00      108.40      6.19 o
  -4  -3  10        1.83        2.12      1.03 o
  -3  -3  10       41.33       47.10      5.64 o
  -2  -3  10       41.12       42.05      3.44 o
  -1  -3  10        1.22        1.67      0.85 o
   0  -3  10       41.03       42.42      3.43 o
   1  -3  10       17.16       14.13      3.26 o
   2  -3  10        0.50       -0.45      1.10 o
   3  -3  10       27.92       33.76      3.34 o
   4  -3  10       49.18       48.91      4.42 o
   5  -3  10       92.65      105.65      6.37 o
  -6  -2  10       10.22       10.74      1.97 o
  -5  -2  10       14.27       15.09      2.15 o
  -4  -2  10       22.97       28.25      2.82 o
  -3  -2  10       64.03       58.09      3.96 o
  -2  -2  10       70.48       69.54      4.16 o
  -1  -2  10      129.04      124.45      6.33 o
   0  -2  10        1.21        1.66      0.83 o
   1  -2  10        5.38        7.92      1.42 o
   2  -2  10      240.50      223.80     23.62 o
   3  -2  10        1.58        1.62      0.98 o
   4  -2  10        1.59        1.51      1.00 o
   5  -2  10        1.07        2.51      1.17 o
   6  -2  10       27.68       27.55      3.39 o
  -6  -1  10        3.58        3.36      1.19 o
  -5  -1  10       13.53       16.07      2.17 o
  -4  -1  10      100.36      116.21     12.00 o
  -3  -1  10       70.66       74.77      4.35 o
  -2  -1  10      113.98      111.27      8.95 o
  -1  -1  10      277.32      272.77     15.55 o
   0  -1  10       79.55       71.27      4.54 o
   1  -1  10       24.71       26.14      2.45 o
   2  -1  10      175.06      169.16     12.99 o
   3  -1  10       12.55       11.84      1.78 o
   4  -1  10       24.71       31.22      3.13 o
   5  -1  10        0.99        1.46      1.06 o
   6  -1  10       32.93       32.50      3.52 o
   7  -1  10        0.03        0.87      1.23 o
  -7   0  10       20.72       17.40      3.32 o
  -6   0  10        6.85        7.83      1.58 o
  -5   0  10       43.13       42.98      3.73 o
  -4   0  10       17.13       17.33      2.05 o
  -3   0  10       49.76       41.18      3.20 o
  -2   0  10       11.74       11.09      1.54 o
  -1   0  10       18.14       12.95      3.00 o
   0   0  10       13.46       10.04      1.43 o
   1   0  10       67.96       64.44      3.74 o
   2   0  10        8.16        9.05      1.44 o
   3   0  10      123.76      121.21     15.15 o
   4   0  10      329.12      325.02     14.42 o
   5   0  10      123.69      131.73      7.08 o
   6   0  10        2.35        2.23      1.24 o
   7   0  10        1.87        0.87      1.22 o
  -7   1  10      157.98      177.29     12.94 o
  -6   1  10       41.33       38.71      3.40 o
  -5   1  10       23.51       20.30      2.99 o
  -4   1  10       15.22       15.11      1.85 o
  -3   1  10        2.58        1.94      0.79 o
  -2   1  10        0.03        0.19      0.55 o
  -1   1  10        0.64        1.26      0.68 o
   0   1  10       13.79       11.77      1.45 o
   1   1  10        8.14        7.88      1.22 o
   2   1  10       47.70       40.27      3.21 o
   3   1  10        8.28        7.17      1.31 o
   4   1  10       17.45       19.70      2.45 o
   5   1  10       32.18       33.45      3.23 o
   6   1  10      286.50      303.39     13.98 o
   7   1  10       32.72       32.80      3.60 o
  -6   2  10       90.41       96.37      8.04 o
  -5   2  10      246.49      255.58     11.54 o
  -4   2  10      326.93      325.27     11.86 o
  -3   2  10       69.55       73.62      4.03 o
  -2   2  10       79.64       71.31      3.82 o
  -1   2  10        8.60        8.75      1.19 o
   0   2  10       28.84       27.41      2.19 o
   1   2  10       14.32       15.76      1.64 o
   2   2  10        8.87        8.30      1.71 o
   3   2  10        0.51        1.12      0.68 o
   4   2  10        7.01        6.94      1.30 o
   5   2  10        0.77       -0.48      0.74 o
   6   2  10       30.79       38.06      4.52 o
   7   2  10       30.41       31.02      3.35 o
  -6   3  10        3.38        3.97      1.92 o
  -5   3  10        0.60        0.32      1.11 o
  -4   3  10      118.47      111.96      6.14 o
  -3   3  10      370.67      366.31     12.99 o
  -2   3  10      586.35      545.01     22.13 o
  -1   3  10      119.49      118.21      9.26 o
   0   3  10        1.66        1.47      0.59 o
   1   3  10        8.20        8.40      1.09 o
   2   3  10        0.50        1.14      0.62 o
   3   3  10       47.53       46.55      3.47 o
   4   3  10       88.31       91.85     10.05 o
   5   3  10       53.85       50.10      5.10 o
   6   3  10        7.17        5.41      2.13 o
   7   3  10       28.19       25.45      4.27 o
  -6   4  10        5.22        7.17      2.31 o
  -5   4  10        6.00        5.47      1.90 o
  -4   4  10        5.39        3.90      1.17 o
  -3   4  10       21.03       22.03      2.99 o
  -2   4  10       89.00      101.36      5.54 o
  -1   4  10       73.58       83.57      5.95 o
   0   4  10     1080.96     1050.68     58.97 o
   1   4  10        4.11        7.09      1.44 o
   2   4  10       39.04       48.62      3.99 o
   3   4  10       64.25       61.02      4.88 o
   4   4  10       52.12       45.93      4.76 o
   5   4  10       39.32       39.16      4.70 o
   6   4  10        2.72        4.33      1.82 o
   7   4  10        3.80        3.56      1.92 o
  -4   5  10        5.05        5.92      1.40 o
  -3   5  10        0.32        0.14      0.75 o
  -2   5  10      112.14      105.10      6.08 o
  -1   5  10       31.22       28.90      3.75 o
   0   5  10      176.29      175.05     15.45 o
   1   5  10       68.40       73.57      5.20 o
   2   5  10     1345.69     1279.90     71.50 o
   3   5  10      109.93      108.12      7.47 o
   4   5  10       47.35       42.95      4.50 o
   5   5  10       12.90       15.69      2.79 o
   6   5  10       13.34       16.40      3.18 o
   7   5  10        1.27        2.90      1.74 o
  -3   6  10        1.10        1.39      0.91 o
  -2   6  10       12.34       15.29      1.93 o
  -1   6  10       24.76       23.89      2.27 o
   0   6  10       46.45       46.10      4.81 o
   1   6  10        0.57        0.72      0.57 o
   2   6  10        1.16        0.78      0.69 o
   3   6  10       70.50       71.97      5.37 o
   4   6  10      475.64      466.05     27.44 o
   5   6  10       87.70       79.63      6.54 o
   6   6  10        9.96       10.39      2.59 o
  -3   7  10        9.97        4.05      2.73 o
  -2   7  10       15.94       17.55      3.33 o
  -1   7  10        4.81        7.19      1.49 o
   0   7  10        2.24        2.54      0.80 o
   1   7  10        0.00        0.29      1.46 o
   2   7  10        1.60        1.49      0.72 o
   3   7  10        1.77        2.04      1.57 o
   4   7  10        3.14        5.16      1.34 o
   5   7  10       27.20       28.69      4.60 o
   6   7  10      240.07      250.64     20.03 o
  -2   8  10       11.20       18.62      2.83 o
  -1   8  10        0.05        1.16      1.03 o
   0   8  10       10.08        6.78      2.90 o
   1   8  10        8.70       12.42      3.17 o
   2   8  10        0.04        0.61      0.65 o
   3   8  10        1.06        1.38      1.10 o
   4   8  10        0.02       -0.11      0.91 o
   5   8  10        5.32        9.28      3.28 o
   0   9  10       10.90        8.99      3.46 o
   1   9  10        0.52       -0.24      1.80 o
   2   9  10        0.43        0.61      2.39 o
  -1  -5  11        1.90        5.22      2.19 o
   0  -5  11       58.04       63.34      7.27 o
  -3  -4  11        7.09        7.99      1.67 o
  -2  -4  11        3.34        3.28      2.34 o
  -1  -4  11       24.33       34.58      3.30 o
   0  -4  11        8.83        8.38      1.68 o
   1  -4  11        0.13        0.53      0.91 o
   2  -4  11       22.97       24.17      2.82 o
   3  -4  11       36.87       53.33      4.59 o
  -5  -3  11        4.15        3.08      1.78 o
  -4  -3  11        5.48        7.28      1.65 o
  -3  -3  11        1.97        4.53      1.32 o
  -2  -3  11       22.89       27.01      2.86 o
  -1  -3  11       88.41       90.23      5.25 o
   0  -3  11        9.40       10.60      1.76 o
   1  -3  11        1.87        1.25      1.07 o
   2  -3  11        2.70        3.14      1.19 o
   3  -3  11       24.31       27.17      3.01 o
   4  -3  11       58.33       53.81      4.67 o
   5  -3  11       17.53       22.58      4.50 o
  -5  -2  11       83.90       92.04      5.57 o
  -4  -2  11       28.22       27.43      5.66 o
  -3  -2  11       41.55       40.81      3.45 o
  -2  -2  11       10.39       10.51      1.94 o
  -1  -2  11        4.34        2.47      1.04 o
   0  -2  11        7.68        9.65      1.65 o
   1  -2  11       78.30       74.88      6.60 o
   2  -2  11       37.89       40.05      6.56 o
   3  -2  11        0.20        0.61      1.09 o
   4  -2  11       10.31        8.21      2.83 o
   5  -2  11        0.86        1.50      2.03 o
  -6  -1  11        0.10        0.92      0.98 o
  -5  -1  11        0.71        0.96      0.94 o
  -4  -1  11       37.64       39.03      7.51 o
  -3  -1  11       51.00       47.79      3.76 o
  -2  -1  11       11.22       11.46      1.70 o
  -1  -1  11       22.25       18.30      2.78 o
   0  -1  11        9.35        8.69      1.50 o
   1  -1  11       32.00       32.06      3.19 o
   2  -1  11        0.41        1.06      0.80 o
   3  -1  11       58.56       59.97      8.31 o
   4  -1  11        4.64        4.73      1.42 o
   5  -1  11       16.29       17.21      4.15 o
   6  -1  11        0.12        0.08      1.06 o
  -6   0  11        0.01       -0.30      0.88 o
  -5   0  11        1.23        0.68      0.82 o
  -4   0  11        7.18        5.66      1.48 o
  -3   0  11        2.05        1.66      0.87 o
  -2   0  11       84.66       76.57      4.35 o
  -1   0  11       89.29       74.53      5.67 o
   0   0  11       33.07       27.42      2.51 o
   1   0  11      151.12      128.04      6.41 o
   2   0  11        5.34        5.46      1.24 o
   3   0  11        1.44        1.49      0.91 o
   4   0  11       19.15       17.62      5.22 o
   5   0  11       62.10       78.07      5.24 o
   6   0  11        4.56        4.49      1.48 o
   7   0  11       26.71       33.07      5.29 o
  -6   1  11        1.63        1.69      1.57 o
  -5   1  11       11.41       11.57      1.80 o
  -4   1  11        0.07        0.19      0.71 o
  -3   1  11        1.57        0.81      0.73 o
  -2   1  11       88.94       81.86      4.50 o
  -1   1  11        0.92       -0.25      0.50 o
   0   1  11        8.02        8.90      1.96 o
   1   1  11       87.31       63.80      3.72 o
   2   1  11        2.51        1.69      0.82 o
   3   1  11       98.54      103.78     12.43 o
   4   1  11        9.79       11.48      1.77 o
   5   1  11        0.74        0.61      1.05 o
   6   1  11       17.78       19.01      2.59 o
   7   1  11        0.82        0.11      1.15 o
  -6   2  11       12.89        7.29      2.25 o
  -5   2  11       26.23       18.83      3.38 o
  -4   2  11       21.19       19.10      1.72 o
  -3   2  11       43.12       44.50      3.45 o
  -2   2  11        4.85        3.15      0.89 o
  -1   2  11        4.78        4.74      1.00 o
   0   2  11      102.96       83.93      4.36 o
   1   2  11        3.18        2.51      1.17 o
   2   2  11       16.21       18.86      1.99 o
   3   2  11       42.37       47.44      3.53 o
   4   2  11       72.34       71.17      7.45 o
   5   2  11       67.13       71.54      4.48 o
   6   2  11       19.25       19.84      4.20 o
   7   2  11        6.02        3.67      2.09 o
  -6   3  11       13.87       19.42      3.54 o
  -5   3  11       18.42       17.66      3.12 o
  -4   3  11       67.88       68.04      4.33 o
  -3   3  11       47.09       44.66      3.59 o
  -2   3  11        0.12        0.90      0.57 o
  -1   3  11       11.53       10.38      3.14 o
   0   3  11        4.30        5.11      0.96 o
   1   3  11       16.16       14.43      1.57 o
   2   3  11       12.68       12.63      1.50 o
   3   3  11       59.09       60.41      3.53 o
   4   3  11       12.77       13.20      1.76 o
   5   3  11      167.90      167.68     11.81 o
   6   3  11       45.01       48.91      6.03 o
   7   3  11       86.09       87.28      8.93 o
  -5   4  11       42.00       52.37      5.79 o
  -4   4  11       13.66       16.56      2.22 o
  -3   4  11        2.75        3.60      1.12 o
  -2   4  11       89.50       93.00      5.27 o
  -1   4  11      255.06      267.09     16.28 o
   0   4  11        1.18        1.66      0.97 o
   1   4  11       61.14       56.52      4.50 o
   2   4  11       25.09       34.26      3.73 o
   3   4  11       73.31       58.52      4.90 o
   4   4  11       48.69       53.89      5.43 o
   5   4  11       37.52       36.96      4.68 o
   6   4  11        7.37        9.29      2.61 o
   7   4  11       32.07       36.51      5.29 o
  -5   5  11        2.54        2.53      1.58 o
  -4   5  11       31.79       33.37      5.88 o
  -3   5  11       21.91       25.26      2.68 o
  -2   5  11       83.75       87.39      7.90 o
  -1   5  11        2.86        3.85      1.06 o
   0   5  11       13.34       14.03      2.15 o
   1   5  11      176.55      167.84     10.59 o
   2   5  11       14.60       15.09      2.29 o
   3   5  11       30.01       25.70      3.20 o
   4   5  11        8.33        4.72      1.64 o
   5   5  11        2.68        5.79      1.86 o
   6   5  11        0.00       -0.12      1.34 o
   7   5  11        0.76        0.55      1.60 o
  -4   6  11        4.71        9.20      1.82 o
  -3   6  11       12.05       13.26      1.96 o
  -2   6  11       37.54       36.23      3.16 o
  -1   6  11       22.95       21.02      2.23 o
   0   6  11       29.38       31.02      2.72 o
   1   6  11        1.39        1.73      0.80 o
   2   6  11       63.81       69.34      5.12 o
   3   6  11      130.03      135.15      9.09 o
   4   6  11      190.68      196.29     12.72 o
   5   6  11       69.26       74.68      6.28 o
   6   6  11        4.37        5.14      1.96 o
  -3   7  11       10.81       10.97      1.86 o
  -2   7  11       12.55       16.23      2.32 o
  -1   7  11        0.01        2.32      0.79 o
   0   7  11       14.02       13.33      1.72 o
   1   7  11        2.52        4.05      1.00 o
   2   7  11        6.68        7.46      1.34 o
   3   7  11       16.39       21.23      2.34 o
   4   7  11       32.34       30.38      3.09 o
   5   7  11       81.36       85.37      7.19 o
  -2   8  11       40.55       45.10      3.47 o
  -1   8  11        0.27        1.13      0.85 o
   0   8  11        1.14        0.76      0.70 o
   1   8  11        0.86        1.84      1.44 o
   2   8  11        9.44        8.64      1.45 o
   3   8  11        0.55       -0.47      0.80 o
   4   8  11        0.54        1.14      1.98 o
  -2  -4  12       22.91       19.20      3.77 o
  -1  -4  12        6.26        6.04      1.53 o
   0  -4  12        0.04       -0.15      0.92 o
   1  -4  12        0.03       -0.86      1.30 o
  -3  -3  12       18.90       22.77      2.73 o
  -2  -3  12        1.84        0.94      1.05 o
  -1  -3  12        2.23        3.31      1.24 o
   0  -3  12       47.82       51.09      4.13 o
   1  -3  12        0.37       -0.26      1.23 o
   2  -3  12       14.15       17.05      2.45 o
   3  -3  12        1.62        0.98      1.13 o
  -4  -2  12        1.51        1.55      1.08 o
  -3  -2  12        4.34        3.34      1.26 o
  -2  -2  12       12.00       12.64      2.37 o
  -1  -2  12       18.08       17.78      2.71 o
   0  -2  12       14.96       12.86      1.93 o
   1  -2  12        4.09        5.19      1.95 o
   2  -2  12       27.76       39.10      3.64 o
   3  -2  12        0.10       -0.05      0.89 o
   4  -2  12       21.87       23.54      3.03 o
   5  -2  12        0.00       -0.87      1.48 o
  -5  -1  12        6.31        4.49      1.47 o
  -4  -1  12        9.50        6.56      1.51 o
  -3  -1  12       52.22       57.38      5.53 o
  -2  -1  12       16.29       14.84      2.03 o
  -1  -1  12        0.62        0.22      0.77 o
   0  -1  12        4.93        3.41      1.10 o
   1  -1  12       21.26       20.90      2.64 o
   2  -1  12       24.85       21.78      2.55 o
   3  -1  12        8.68        7.48      1.62 o
   4  -1  12       33.70       34.53      3.48 o
   5  -1  12        6.98        3.17      1.40 o
  -5   0  12        9.02        8.63      2.82 o
  -4   0  12       15.38       14.01      1.99 o
  -3   0  12       12.55        8.21      1.55 o
  -2   0  12       65.91       56.38      5.14 o
  -1   0  12      100.49       89.29      4.97 o
   0   0  12       43.98       42.09      7.43 o
   1   0  12        0.63        0.65      0.86 o
   2   0  12        1.11        0.20      0.71 o
   3   0  12        0.48       -0.26      0.73 o
   4   0  12       69.91       65.05      4.90 o
   5   0  12        4.50        2.10      1.31 o
   6   0  12        0.89        1.11      1.16 o
  -5   1  12        0.27        0.10      0.81 o
  -4   1  12        2.72        4.44      1.22 o
  -3   1  12        1.48        1.15      0.80 o
  -2   1  12       17.75       16.61      2.69 o
  -1   1  12       20.69       13.12      1.75 o
   0   1  12      249.90      212.07     13.89 o
   1   1  12      180.00      141.74      6.98 o
   2   1  12      110.13       93.24      7.20 o
   3   1  12       33.19       33.80      7.35 o
   4   1  12        5.78        5.92      1.42 o
   5   1  12        8.48        6.54      2.23 o
   6   1  12       22.11       26.70      3.23 o
  -5   2  12        1.85        4.58      2.09 o
  -4   2  12        6.21        6.39      1.44 o
  -3   2  12        4.90        1.51      1.53 o
  -2   2  12       11.82       10.98      1.52 o
  -1   2  12       13.23       11.09      1.78 o
   0   2  12        0.25        0.26      0.64 o
   1   2  12       47.86       36.34      2.93 o
   2   2  12      171.14      150.25      7.26 o
   3   2  12      163.32      131.80      8.42 o
   4   2  12       24.19       21.43      2.46 o
   5   2  12       15.48       17.33      4.15 o
   6   2  12        4.75        7.09      2.53 o
  -5   3  12       19.87       19.38      3.34 o
  -4   3  12        0.40        1.31      1.00 o
  -3   3  12        0.88        2.11      1.24 o
  -2   3  12       70.83       60.91      5.22 o
  -1   3  12        0.17        1.52      1.07 o
   0   3  12        2.69        2.64      0.85 o
   1   3  12        0.00        0.20      0.54 o
   2   3  12       29.41       31.13      2.58 o
   3   3  12        0.76        2.53      1.32 o
   4   3  12      113.12      106.25      8.18 o
   5   3  12       14.17       12.76      2.90 o
   6   3  12       33.04       30.82      4.68 o
  -5   4  12       54.64       68.61      6.28 o
  -4   4  12       76.41       78.28      4.96 o
  -3   4  12        6.42        6.10      1.43 o
  -2   4  12       12.86       13.14      2.35 o
  -1   4  12        0.52       -0.12      0.87 o
   0   4  12       46.74       50.44      4.37 o
   1   4  12       22.09       21.20      2.90 o
   2   4  12       47.50       53.52      4.62 o
   3   4  12        7.91        8.81      2.07 o
   4   4  12        1.66        1.09      1.09 o
   5   4  12        0.51        0.71      1.28 o
   6   4  12       82.10       75.23      7.80 o
  -4   5  12       32.33       37.10      3.47 o
  -3   5  12       75.49       92.84      6.51 o
  -2   5  12       42.48       50.36      7.49 o
  -1   5  12        5.31        2.84      0.98 o
   0   5  12       92.97       99.45      7.05 o
   1   5  12        8.42        9.11      1.90 o
   2   5  12       14.43       11.48      2.15 o
   3   5  12        4.08        5.04      1.56 o
   4   5  12       12.26       10.35      2.27 o
   5   5  12        1.85        3.00      1.64 o
   6   5  12       18.25       16.24      3.36 o
  -4   6  12        3.63        4.89      2.07 o
  -3   6  12        0.45        1.94      1.44 o
  -2   6  12       30.58       34.03      3.14 o
  -1   6  12       60.98       67.48      4.44 o
   0   6  12       42.32       39.46      3.04 o
   1   6  12        0.05       -0.48      0.65 o
   2   6  12       68.87       76.20      5.71 o
   3   6  12        1.55        1.70      1.24 o
   4   6  12        9.92       15.67      2.67 o
   5   6  12       10.01       14.34      2.84 o
  -3   7  12        5.28        8.24      1.98 o
  -2   7  12        2.98        2.95      1.16 o
  -1   7  12        2.80        3.49      1.98 o
   0   7  12       13.54       13.95      1.88 o
   1   7  12       77.33       83.41      9.09 o
   2   7  12       12.18       13.27      4.17 o
   3   7  12        4.84        7.49      1.53 o
   4   7  12       71.34       80.31      5.38 o
   5   7  12        1.25        1.31      1.22 o
  -1   8  12        6.12        4.93      1.28 o
   0   8  12       30.32       37.44      3.32 o
   1   8  12        0.46       -0.62      0.73 o
   2   8  12        5.56        5.05      1.28 o
   3   8  12       25.41       32.27      3.09 o
  -2  -3  13        1.92        0.74      1.10 o
  -1  -3  13       85.48       87.32      5.40 o
   0  -3  13        6.50        4.37      3.05 o
   1  -3  13        1.00        1.01      1.07 o
   2  -3  13        4.40        5.87      2.39 o
  -3  -2  13        0.51        0.67      0.95 o
  -2  -2  13        0.58        2.07      1.14 o
  -1  -2  13       13.86       13.03      3.93 o
   0  -2  13        0.19       -0.23      1.56 o
   1  -2  13       53.63       58.74      7.68 o
   2  -2  13        0.84        2.84      1.27 o
   3  -2  13        0.31        0.17      0.96 o
  -4  -1  13        7.46       10.45      2.75 o
  -3  -1  13        9.97       12.57      2.00 o
  -2  -1  13        0.12       -0.24      0.75 o
  -1  -1  13        0.53        2.87      1.16 o
   0  -1  13        4.28        4.59      1.81 o
   1  -1  13       18.48       20.74      2.47 o
   2  -1  13        1.21        1.44      1.05 o
   3  -1  13       20.29       27.37      4.73 o
   4  -1  13       20.33       24.68      3.04 o
  -4   0  13        1.55        3.11      2.17 o
  -3   0  13       55.54       48.20      3.90 o
  -2   0  13       16.73       26.02      2.75 o
  -1   0  13        6.09        6.79      1.41 o
   0   0  13        4.13        4.08      1.87 o
   1   0  13        0.79        0.70      0.76 o
   2   0  13       22.55       22.08      2.59 o
   3   0  13        9.26       10.23      1.98 o
   4   0  13        9.52        9.02      1.81 o
   5   0  13        4.81        5.11      1.62 o
  -5   1  13        3.80        3.38      1.84 o
  -4   1  13       14.35       18.23      3.63 o
  -3   1  13       18.50       19.00      2.26 o
  -2   1  13        5.95        3.70      1.08 o
  -1   1  13       23.32       21.45      3.47 o
   0   1  13        4.11        4.96      1.17 o
   1   1  13        0.75        1.38      1.00 o
   2   1  13       10.86        8.99      1.61 o
   3   1  13       10.54       10.34      4.29 o
   4   1  13       19.04       19.58      2.49 o
   5   1  13        0.21        0.87      1.05 o
  -5   2  13       39.96       40.06      5.18 o
  -4   2  13        1.81        0.75      1.17 o
  -3   2  13        0.00        0.47      1.01 o
  -2   2  13        2.71        1.40      0.80 o
  -1   2  13       61.03       55.20      3.45 o
   0   2  13       15.89       14.51      1.82 o
   1   2  13        3.06        2.69      1.25 o
   2   2  13       20.87       13.81      1.84 o
   3   2  13        2.24        0.46      0.82 o
   4   2  13        0.06        0.24      0.86 o
   5   2  13        0.04        0.57      1.26 o
   6   2  13        0.57        0.59      1.50 o
  -4   3  13        0.97       -1.01      1.01 o
  -3   3  13       70.21       53.14      5.67 o
  -2   3  13        9.03        7.43      2.02 o
  -1   3  13        0.26        0.53      0.97 o
   0   3  13        5.95        7.53      1.96 o
   1   3  13       27.76       21.95      3.30 o
   2   3  13       12.71       13.30      2.55 o
   3   3  13       18.86       17.80      3.10 o
   4   3  13       49.13       48.50      5.63 o
   5   3  13       36.26       38.17      5.14 o
   6   3  13        0.26        2.05      1.70 o
  -4   4  13        0.38        0.58      0.96 o
  -3   4  13        0.01       -0.72      0.72 o
  -2   4  13        3.16        2.92      1.44 o
  -1   4  13       50.26       62.25      5.31 o
   0   4  13        0.01        0.57      0.89 o
   1   4  13        0.16        1.32      1.09 o
   2   4  13        3.08        4.41      1.50 o
   3   4  13        2.83        3.18      1.44 o
   4   4  13        1.69        5.08      1.90 o
   5   4  13       15.20       19.38      3.50 o
   6   4  13       39.02       41.09      5.57 o
  -4   5  13        5.71        8.34      1.80 o
  -3   5  13       30.62       33.94      3.35 o
  -2   5  13        7.42        6.29      1.46 o
  -1   5  13        0.92        0.84      0.84 o
   0   5  13        0.30        1.17      1.07 o
   1   5  13       28.76       42.08      4.48 o
   2   5  13       16.81       14.30      2.53 o
   3   5  13        0.74        0.41      1.01 o
   4   5  13        4.49        5.89      1.94 o
   5   5  13        0.15        1.84      1.64 o
  -3   6  13       18.65       22.27      2.74 o
  -2   6  13       24.79       24.80      4.68 o
  -1   6  13       42.07       47.14      3.91 o
   0   6  13       27.23       24.71      6.82 o
   1   6  13        1.35        0.95      0.97 o
   2   6  13        0.00        0.10      0.75 o
   3   6  13        1.34        0.61      1.15 o
   4   6  13       36.47       37.57      4.54 o
   5   6  13        0.37        3.89      1.86 o
  -2   7  13       39.83       56.40      4.90 o
  -1   7  13       17.35       21.75      5.62 o
   0   7  13       70.34       77.28      4.94 o
   1   7  13       43.40       45.75      3.49 o
   2   7  13       59.62       53.78      3.90 o
   3   7  13        0.02       -0.80      0.80 o
   4   7  13        1.31        0.61      1.14 o
  -1  -2  14      122.86      141.25      7.69 o
   0  -2  14        9.92       16.87      2.48 o
   1  -2  14      157.64      213.46     10.59 o
  -3  -1  14       42.84       51.31      4.34 o
  -2  -1  14       18.76       25.07      2.85 o
  -1  -1  14       16.41       19.77      2.56 o
   0  -1  14       17.72       20.69      2.58 o
   1  -1  14       78.04       98.09      5.78 o
   2  -1  14        0.73        1.30      1.20 o
   3  -1  14      116.76      143.55      8.27 o
  -3   0  14        1.08        1.62      1.07 o
  -2   0  14        1.77        2.20      1.12 o
  -1   0  14       17.13       12.69      3.35 o
   0   0  14       23.24       34.22      3.23 o
   1   0  14        0.88        2.15      1.04 o
   2   0  14       13.69       13.53      3.25 o
   3   0  14       18.66       25.57      2.97 o
   4   0  14        0.03        0.32      1.04 o
  -4   1  14        1.01        2.35      1.88 o
  -3   1  14       12.03        9.01      2.43 o
  -2   1  14       16.96       18.69      2.76 o
  -1   1  14       19.35       12.53      1.88 o
   0   1  14        6.95        6.97      1.43 o
   1   1  14        4.35        5.79      1.39 o
   2   1  14       10.12       13.97      2.32 o
   3   1  14        1.68        0.99      1.01 o
   4   1  14        4.99        4.61      1.41 o
   5   1  14        0.65        1.46      1.66 o
  -4   2  14       11.90       13.91      2.96 o
  -3   2  14       23.41       27.01      4.07 o
  -2   2  14        5.91        2.71      1.60 o
  -1   2  14        5.97        4.70      1.64 o
   0   2  14       19.18       23.65      3.56 o
   1   2  14       48.12       41.03      4.88 o
   2   2  14       23.38       25.43      3.87 o
   3   2  14        0.09        0.71      1.15 o
   4   2  14        0.01        2.45      1.68 o
   5   2  14        2.33        4.11      2.05 o
  -4   3  14        0.62       -0.41      1.44 o
  -3   3  14       13.45       11.77      2.69 o
  -2   3  14       13.96       14.46      2.77 o
  -1   3  14       25.33       31.49      4.17 o
   0   3  14       34.08       24.50      3.60 o
   1   3  14        1.37        0.49      1.11 o
   2   3  14        7.13        5.93      1.84 o
   3   3  14       34.64       33.84      4.50 o
   4   3  14       19.62       23.35      3.89 o
   5   3  14        0.01        1.05      1.58 o
  -3   4  14        6.78        6.80      2.06 o
  -2   4  14       10.26       15.25      2.84 o
  -1   4  14        0.00       -0.55      0.55 o
   0   4  14        7.22        6.26      1.82 o
   1   4  14        5.41        8.77      2.17 o
   2   4  14       33.92       37.67      4.54 o
   3   4  14        1.70        1.96      1.38 o
   4   4  14        6.68       11.16      2.67 o
   5   4  14       10.36        6.64      2.31 o
  -3   5  14        9.91       13.81      2.20 o
  -2   5  14        0.01        0.08      0.85 o
  -1   5  14       27.21       30.68      3.93 o
   0   5  14        7.66        8.48      2.09 o
   1   5  14       14.87       19.64      3.10 o
   2   5  14       13.76        9.86      2.21 o
   3   5  14        0.05       -0.45      0.97 o
   4   5  14        4.08        4.21      1.76 o
  -2   6  14        0.01        1.54      1.13 o
  -1   6  14       18.98       18.50      2.38 o
   0   6  14        2.56        1.52      1.00 o
   1   6  14       20.38       23.86      3.36 o
   2   6  14        0.00        0.59      1.11 o
   3   6  14       13.90       17.11      3.00 o
   4   6  14       17.88       16.91      3.08 o
   0   7  14        0.04       -0.52      0.83 o
   1   7  14        7.53        8.65      1.69 o
   2   7  14        2.71        1.75      1.14 o
   0  -1  15        8.97       14.44      4.12 o
  -2   0  15        0.21        1.42      1.07 o
  -1   0  15        0.82        1.09      1.04 o
   0   0  15        0.08        0.26      1.00 o
   1   0  15        1.04        0.90      1.02 o
   2   0  15        0.02        0.35      0.96 o
  -2   1  15        4.36        1.36      1.44 o
  -1   1  15       24.15       16.44      3.06 o
   0   1  15        0.05        0.81      1.21 o
   1   1  15        0.67       -0.52      0.78 o
   2   1  15        5.99        9.44      2.51 o
   3   1  15        0.80       -0.83      0.83 o
  -2   2  15        1.25       -0.16      1.19 o
  -1   2  15       18.50       18.16      3.22 o
   0   2  15        2.17        5.83      2.07 o
   1   2  15       13.99       11.93      2.73 o
   2   2  15        5.81       10.35      2.55 o
   3   2  15       12.13       12.56      2.98 o
   4   2  15       18.67       25.82      4.39 o
  -2   3  15        2.70        4.48      1.84 o
  -1   3  15        1.97        6.44      2.00 o
   0   3  15        0.82        0.99      1.09 o
   1   3  15        8.56       12.88      2.73 o
   2   3  15       14.16       19.87      3.42 o
   3   3  15        3.08        4.80      1.98 o
   4   3  15        0.73       -0.65      1.24 o
  -2   4  15        1.08        1.15      1.26 o
  -1   4  15      126.79      151.11     10.85 o
   0   4  15       33.94       39.95      4.80 o
   1   4  15       26.62       39.91      4.84 o
   2   4  15        0.01        1.74      1.52 o
   3   4  15       25.15       29.97      4.37 o
   4   4  15       28.00       29.71      4.60 o
  -1   5  15       16.50       16.36      3.02 o
   0   5  15        0.03        0.67      1.28 o
   1   5  15      141.85      159.84     11.16 o
   2   5  15       20.40       18.43      3.18 o
   3   5  15       46.19       62.51      6.46 o
   0   6  15        0.77        0.88      1.08 o
   1   6  15        3.41        3.46      1.66 o
   2   6  15        4.56        2.15      1.42 o
   0   2  16        0.70        3.44      1.68 o
   1   2  16       17.14       22.54      3.87 o
   2   2  16       48.77       62.64      6.87 o
   0   3  16       17.57       14.44      3.04 o
   1   3  16        6.45        7.15      2.25 o
   2   3  16        8.48        6.86      2.25 o
   0   4  16        0.32        3.30      1.74 o
   1   4  16        0.52        0.20      1.30 o
 
